# Supplementary material for: Reporting practices for genomic epidemiology of tuberculosis: a systematic review of the literature using STROME-ID guidelines as a benchmark
Source: Lancet Microbe. Author manuscript; Available in PMC 2021 Apr 9. (PMC8034592; doi:10.1016/s2666-5247(20)30201-9)
Supplement: 2 [file NIHMS1681620-supplement-2.xlsx]

## Sheet: Sheet1
Title of paper	Drug-resistance profiling and transmission dynamics of multidrug-resistant Mycobacterium tuberculosis in Saudi Arabia revealed by whole genome sequencing	Transmission dynamics study of tuberculosis isolates with whole genome sequencing in southern Sweden	Longitudinal Outbreak of Multidrug-Resistant Tuberculosis in a Hospital Setting, Serbia	XDR-TB transmission in London: Case management and contact tracing investigation assisted by early whole genome sequencing	Extensively drug-resistant tuberculosis in South Africa: genomic evidence supporting transmission in communities	Genome-based transmission modeling separates imported tuberculosis from recent transmission within an immigrant population	Multi-clonal evolution of multi-drug-resistant/extensively drug- resistant Mycobacterium tuberculosis in a high-prevalence setting of Papua New Guinea for over three decades	Whole-Genome Sequencing of Drug-Resistant Mycobacterium tuberculosis Strains, Tunisia, 2012–2016	Tracing Mycobacterium tuberculosis transmission by whole genome sequencing in a high incidence setting: a retrospective population- based study in East Greenland	Tracking and responding to an outbreak of tuberculosis using MIRU-VNTR genotyping and whole genome sequencing as epidemiological tools	Genomic Epidemiology of Lineage 4 Mycobacterium tuberculosis subpopulations in New York City and New Jersey, 1999-2009	Whole-genome sequencing to establish relapse or re-infection with Mycobacterium tuberculosis: a retrospective observational study	Inferring patient to patient transmission of Mycobacterium tuberculosis from whole genome sequencing data	A Case-Control Study to Identify Community Venues Associated with Genetically-clustered, Multidrug-resistant Tuberculosis Disease in Lima, Peru	Countrywide implementation of whole genome sequencing: an opportunity to improve tuberculosis management, surveillance and contact tracing in low incidence countries	Microevolution of extensively drug-resistant tuberculosis in Russia	Evolution and transmission of drug resistant tuberculosis in a Russian population	Whole Genome Sequence Analysis of a Large Isoniazid-Resistant Tuberculosis Outbreak in London: A Retrospective Observational Study	Whole genome sequencing of clinical strains of Mycobacterium tuberculosis from Mumbai, India: A potential tool for determining drug-resistance and strain lineage	Elucidating Emergence and Transmission of Multidrug- Resistant Tuberculosis in Treatment Experienced Patients by Whole Genome Sequencing	Evolution of Extensively Drug-Resistant Tuberculosis over Four Decades: Whole Genome Sequencing and Dating Analysis of Mycobacterium tuberculosis Isolates from KwaZulu-Natal	Population Genomics of Mycobacterium tuberculosis in Ethiopia Contradicts the Virgin Soil Hypothesis for Human Tuberculosis in Sub-Saharan Africa	Out-of-Africa Migration and Neolithic Coexpansion of Mycobacterium tuberculosis with Modern Humans	Genomic Epidemiology of Multidrug-Resistant Mycobacterium tuberculosis During Transcontinental Spread	Outcomes, Infectiousness, and Transmission Dynamics of Patients with Extensively Drug-Resistant Tuberculosis and Home-Discharged Patients with Programmatically Incurable Tuberculosis: A Prospective Cohort Study	Whole genome sequencing identifies bacterial factors affecting transmission of multidrug-resistant tuberculosis in a high-prevalence setting	Epidemiological and genomic determinants of tuberculosis outbreaks in First Nations communities in Canada	Four decades of transmission of a multidrug-resistant Mycobacterium tuberculosis outbreak strain	A joint cross-border investigation of a cluster of multidrug-resistant tuberculosis in Austria, Romania and Germany in 2014 using classic, genotyping and whole genome sequencing methods: lessons learnt	Whole-Genome Sequencing and Social- Network Analysis of a Tuberculosis Outbreak	Molecular epidemiology of tuberculosis in Tasmania and genomic characterisation of its first known multi-drug resistant case	Differential carriage of virulence-associated loci in the New Zealand Rangipo outbreak strain of Mycobacterium tuberculosis	Prospective Whole-Genome Sequencing in Tuberculosis Outbreak Investigation, France, 2017-2018	Whole Genome Sequencing Shows a Low Proportion of Tuberculosis Disease Is Attributable to Known Close Contacts in Rural Malawi	Large-Scale Whole Genome Sequencing of M. tuberculosis Provides Insights into Transmission in a High Prevalence Area	Recurrence due to Relapse or Reinfection With Mycobacterium tuberculosis: A Whole-Genome Sequencing Approach in a Large, Population- Based Cohort With a High HIV Infection Prevalence and Active Follow-up	Whole Genome Sequencing Demonstrates Limited Transmission within Identified Mycobacterium tuberculosis Clusters in New South Wales, Australia	Genotyping and Whole-Genome Sequencing to Identify Tuberculosis Transmission to Pediatric Patients in British Columbia, Canada, 2005-2014	Investigation of a cluster of multi-drug resistant tuberculosis in a high-rise apartment block in Singapore	Unmasking leading to a healthcare worker Mycobacterium tuberculosis transmission	Frequent transmission of the Mycobacterium tuberculosis Beijing lineage and positive selection for the EsxW Beijing variant in Vietnam	Cross-sectional whole-genome sequencing and epidemiological study of multidrug-resistant Mycobacterium tuberculosis in China	Genome Analysis of Multi- and Extensively-Drug- Resistant Tuberculosis from KwaZulu-Natal, South Africa	The non-clonality of drug resistance in Beijing- genotype isolates of Mycobacterium tuberculosis from the Western Cape of South Africa	Defining Bedaquiline Susceptibility, Resistance, Cross-Resistance and Associated Genetic Determinants: A Retrospective Cohort Study	A Predominant Variable-Number Tandem-Repeat Cluster of Mycobacterium tuberculosis Isolates among Asylum Seekers in the Netherlands and Denmark, Deciphered by Whole-Genome Sequencing	Epidemiological links between tuberculosis cases identified twice as efficiently by whole genome sequencing than conventional molecular typing: A population-based study	Assessment of tuberculosis contact investigation in Shanghai, China: An 8- year cohort study	Use of Whole Genome Sequencing to Determine the Microevolution of Mycobacterium tuberculosis during an Outbreak
General Information:
Authors	Hawra Al-Ghafli, Thomas A Kohl, Matthias Merker, Bright Varghese, Anason Halees, Stefan Niemann, Sahal Al-Hajoj	Nader Alaridah, Erika Tång Hallbäck, Jeanette Tångrot, Niclas Winqvist, Erik Sturegård, Kerstin Florén-Johansson, Bodil Jönsson, Erik Tenland, Christina Welinder-Olsson, Patrik Medstrand, Bertil Kaijser & Gabriela Godaly	Irena Arandjelović , Matthias Merker, Elvira Richter, Thomas A. Kohl, Branislava Savić, Ivan Soldatović, Thierry Wirth, Dragana Vuković, and Stefan Niemann	Amber Arnold, Adam A. Witney, Stephanie Vergano, Anita Roche, Catherine A. Cosgrove, Angela Houston, Katherine A. Gould, Jason Hinds, Peter Riley, Derek Macallan, Philip D. Butcher, Tom S. Harrison	Sara C. Auld, N. Sarita Shah, Barun Mathema, Tyler S. Brown, Nazir Ismail, Shaheed Vally Omar, James C.M. Brust, Kristin N. Nelson, Salim Allana, Angela Campbell, Koleka Mlisana, Pravi Moodley and Neel R. Gandhi	Diepreye Ayabina, Janne O Rønning, Kristian Alfsnes, Nadia Debech, Ola B Brynildsrud, Trude Arnesen, Gunnstein Norheim, Anne-Torunn Mengshoel, Rikard Rykkvin, Ulf R Dahle, Caroline Colijn, Vegard Eldholm	Arnold Bainomugisa, Evelyn Lavu, Stenard Hiashiri, Suman Majumdar, Alice Honjepari, Rendi Moke, Paison Dakulala, Grant A. Hill-Cawthorne, Sushil Pandey, Ben J. Marais, Chris Coulter, Lachlan Coin	Imen Bouzouita,corresponding author Andrea Maurizio Cabibbe, Alberto Trovato, Henda Daroui, Asma Ghariani, Basma Midouni, Leila Essalah, Emna Mehiri, Daniela Maria Cirillo, and Leila Slim Saidi	K. Bjorn-Mortensen, B. Soborg, A. Koch, K. Ladefoged, M. Merker, T. Lilibaek, A.B. Andersen, S. Niemann, T.A. Kohl	Anne T. Black, Esther L.Hamblion, Helen Buttivant, Sarah R. Anderson, Madeline Stone, Nicola Casali, Francis Drobniewski, Francisca, Nwoguh, Ben G. Marshall, Linda Booth	Tyler S. Brown, Apurva Narechania, John R. Walker, Paul J. Planet, Pablo J. Bifani, Sergios-Orestis Kolokotronis, Barry N. Kreiswirth, Barun Mathema	Josephine M Bryant, Simon R Harris, Julian Parkhill, Rodney Dawson, Andreas H Diacon, Paul van Helden, Alex Pym, Aziah A Mahayiddin, Charoen Chuchottaworn, Ian M Sanne, Cheryl Louw, Martin J Boeree, Michael Hoelscher, Timothy D McHugh, Anna L C Bateson, Robert D Hunt, Solomon Mwaigwisya, Laura Wright, Stephen H Gillespie, Stephen D Bentley	Josephine M Bryant, Anita C Schürch, Henk van Deutekom, Simon R Harris, Jessica L de Beer, Victor de Jager, Kristin Kremer, Sacha A F T van Hijum, Roland J Siezen, Martien Borgdorff, Stephen D Bentley, Julian Parkhill, Dick van Soolingen	David P Bui, Eyal Oren, Denise J Roe, Heidi E Brown, Robin B Harris, Gwenan M Knight, Robert H Gilman, Louis Grandjean	Andrea Maurizio Cabibbe, Albert Trovato, Maria Rosario De Filippo, Arash Ghodousi, Laura Rindi, Carla Garzelli, Simonetta Baretti, Guendalina Allodi, Roberta Mannino, Gian Maria Rossolini, Alessandra Bartoloni, Enrico Tortoli, Daniela Maria Cirillo.	Nicola Casali, Vladyslav Nikolayevskyy, Yanina Balabanova, Olga Ignatyeva, Irina Kontsevaya, Simon R. Harris, Stephen D. Bentley, Julian Parkhill, Sergey Nejentsev, Sven E. Hoffner, Rolf D. Horstmann, Timothy Brown, and Francis Drobniewski	Nicola Casali, Vladyslav Nikolayevskyy, Yanina Balabanova, Simon R Harris, Olga Ignatyeva, Irina Kontsevaya, Jukka Corander, Josephine Bryant, Julian Parkhill, Sergey Nejentsev, Rolf D Horstmann, Timothy Brown, and Francis Drobniewski	Nicola Casali, Agnieszka Broda, Simon R. Harris, Julian Parkhill, Timothy Brown, Francis Drobniewski	Anirvan Chatterjee , Kayzad Nilgiriwala , Dhananjaya Saranath , Camilla Rodrigues, Nerges Mistry	Taane G. Clark, Kim Mallard, Francesc Coll, Mark Preston, Samuel Assefa, David Harris, Sam Ogwang, Francis Mumbowa, Bruce Kirenga, Denise M. O’Sullivan, Alphonse Okwera, Kathleen D. Eisenach, Moses Joloba5, Stephen D. Bentley, Jerrold J. Ellner, Julian Parkhill, Edward C. Jones- López, Ruth McNerney	Keira A. Cohen, Thomas Abeel, Abigail Manson McGuire, Christopher A. Desjardins, Vanisha Munsamy, Terrance P. Shea, Bruce J. Walker, Nonkqubela Bantubani, Deepak V. Almeida, Lucia Alvarado, Sinéad B. Chapman, Nomonde R. Mvelase, Eamon Y. Duffy, Michael G. Fitzgerald, Pamla Govender, Sharvari Gujja, Susanna Hamilton, Clinton Howarth, Jeffrey D. Larimer, Kashmeel Maharaj, Matthew D. Pearson, Marga…	In ̃ aki Comas, Elena Hailu, Teklu Kiros,Shiferaw Bekele,Wondale Mekonnen,Balako Gumi, Rea Tschopp, Gobena Ameni, R. Glyn Hewinson, Brian D. Robertson, Galo A. Goig, David Stucki, Sebastien Gagneux, Abraham Aseffa, Douglas Young, and Stefan Berg	Iñaki Comas, Mireia Coscolla, Tao Luo, Sonia Borrell, Kathryn E. Holt, Midori Kato-Maeda, Julian Parkhill, Bijaya Malla, Stefan Berg, Guy Thwaites, Dorothy Yeboah-Manu, Graham Bothamley, Jian Mei, Lanhai Wei, Stephen Bentley, Simon R. Harris, Stefan Niemann, Roland Diel, Abraham Aseffa, Qian Gao, Douglas Young, and Sebastien Gagneux	Mireia Coscolla, Pennan M. Barry, John E. Oeltmann, Heather Koshinsky, Tambi Shaw, Martin Cilnis, Jamie Posey, Jordan Rose, Terry Weber, Viacheslav Y. Fofanov, Sebastien Gagneux, Midori Kato-Maeda, and John Z. Metcalfe	Keertan Dheda, Jason, D. Limberis, Elize Pietersen, Aliasgar Esmail, Maia Leskosky, Kevin P. Fennelly, Julian te Riele, Barbara Mastrapa, Elizabeth M. Streicher, Tania Dolby, Abdallah M. Abdallah, Fathia Ben-Rached, John Simpson, Liezel Smith, Tawana Gumbo, Paul van Helden, Frederick A. Sirgel, Ruth Ruth McNerney, Grant Theron, Taane G. Clark, Robin M. Warren	Avika Dixit, Luca Freschi. Roger Vargas, Roger Calderon, James Sacchettini, Francis Drobniewski, Jerome T. Galea, Carmen Contreras, Rosa Yataco, Zibiao Zhang, Leonid Lecca, Sergios-Orestis Kolokotronis, Barun Mathema, and Maha R. Farhat	Alexander Doroshenko, Caitlin S. Pepperell, Courtney Heffernan, Mary Lou Egedahl, Tatum D. Mortimer, Tracy M. Smith, Hailey E. Bussan, Gregory J. Tyrrell, and Richard Long	Vegard Eldholm, Johana Monteserin, Adrien Rieux, Beatriz Lopez, Benjamin Sobkowiak, Viviana Ritacco & Francois Balloux	L Fiebig, TA Kohl, O Popovici , M Mühlenfeld, A Indra, D Homorodean, D Chiotan, E Richter, S Rüsch-Gerdes, B Schmidgruber, P Beckert, B Hauer, S Niemann, F Allerberger, W Haas	Jennifer L. Gardy, Ph.D., James C. Johnston, M.D., Shannan J. Ho Sui, Ph.D., Victoria J. Cook, M.D., Lena Shah, M.Sc., Elizabeth Brodkin, M.D., Shirley Rempel, R.N., Richard Moore, Ph.D., Yongjun Zhao, D.V.M., Robert Holt, Ph.D., Richard Varhol, M.Sc., Inanc Birol, Ph.D., Marcus Lem, M.D., Meenu K. Sharma, Ph.D., Kevin Elwood, M.D., Steven J.M. Jones, Ph.D., Fiona S.L. Brinkman, Ph.D., Robert C. …	Sanjay S. Gautam, Michea ́l Mac Aoga ́in, Louise A. Cooley, Greg Haug, Janet A. Fyfe, Maria Globan, Ronan F. O’Toole	Sanjay S. Gautam, Micheál Mac Aogáin, James E. Bower, Indira Basu & Ronan F. O’Toole	Charlotte Genestet, Caroline Tatai, Jean-Luc Berland, Jean-Baptiste Claude, Emilie Westeel, Elisabeth Hodille, Isabelle Fredenucci, Jean-Philippe Rasigade, Michael Ponsoda, Véronique Jacomo, Anne Vachée, Alice Gaudart, Jean-Louis Gaillard, Anne-Laure Roux, Florence Ader, Karim Tararbit, Garance Terpant, Juliet E. Bryant, Gérard Lina, Oana Dumitrescu, and on behalf of the Lyon TB Study Group	Judith R. Glynn, José Afonso Guerra-Assunção, Rein M. G. J. Houben, Lifted Sichali, Themba Mzembe, Lorrain K. Mwaungulu, J. Nimrod Mwaungulu, Ruth McNerney, Palwasha Khan, Julian Parkhill, Amelia C. Crampin, Taane G. Clark	JA Guerra-Assunc ̧a ̃o, AC Crampin, RMGJ Houben, T Mzembe, K Mallard, F Coll, P Khan, L Banda, A Chiwaya, RPA Pereira, R McNerney, PEM Fine, J Parkhill, TG Clark, JR Glynn	José Afonso Guerra-Assunção, Rein M. G. J. Houben, Amelia C. Crampin, Themba Mzembe, Kim Mallard, Francesc Coll, Palwasha Khan, Louis Banda, Arthur Chiwaya, Rui P. A. Pereira, Ruth McNerney, David Harris, Julian Parkhill, Taane G. Clark, and Judith R. Glynn	Ulziijargal Gurjav, Alexander C. Outhred, Peter Jelfs, Nadine McCallum, Qinning Wang, Grant A. Hill-Cawthorne, Ben J. Marais, Vitali Sintchenko	Jennifer L Guthrie, Andy Delli Pizzi, David Roth, Clare Kong, Danielle Jorgensen, Mabel Rodrigues, Patrick Tang, Victoria J Cook, James Johnston, Jennifer L Gardy	Zheng Jie Marc Ho, Cynthia Bin Eng Chee, Rick Twee-Hee Ong, Li Hwei Sng, Woei Ling Justine Peh, Alex R. Cook, Li Yang Hsu, Yee Tang Wang, Han Fang Koha, Vernon Jian Ming Lee	K.L. Holden, C.W. Bradley, E.T. Curran, C. Pollard, G. Smith, E. Holden, P. Glynn and M.I. Garvey	Kathryn E. Holt, Paul McAdam, Phan Vuong Khac Thai, Nguyen Thuy Thuong Thuong, Dang Thi Minh Ha, Nguyen Ngoc Lan, Nguyen Huu Lan, Nguyen Thi Quynh Nhu, Hoang Thanh Hai, Vu Thi Ngoc Ha, Guy Thwaites, David J. Edwards, Artika P. Nath, Kym Pham, David B. Ascher, Jeremy Farrar, Chiea Chuen Khor, Yik Ying Teo, Michael Inouye, Maxine Caws, and Sarah J. Dunstan	Hairong Huang, Nan Ding, Tingting Yang, Cuidan Li, Xinmiao Jia, Guirong Wang, Jun Zhong, Ju Zhang, Guanglu Jiang, Shuqi Wang, Zhaojing Zong, Wei Jing, Yongliang Zhao, Shaofa Xu, and Fei Chen	Thomas R. Ioerger, Sunwoo Koo, Eun-Gyu No, Xiaohua Chen, Michelle H. Larsen, William R. Jacobs, Jr., Manormoney Pillay, A. Willem Sturm, James C. Sacchettini	Thomas R Ioerger, Yicheng Feng, Xiaohua Chen, Karen M Dobos, Thomas C Victor, Elizabeth M Streicher, Robin M Warren, Nicolaas C Gey van Pittius, Paul D Van Helden, James C Sacchettini	Nazir A. Ismail, Shaheed V. Omar, Lavania Joseph, Netricia Govender, Linsay Blows, Farzana Ismail, Hendrik Koornhof, Andries W. Dreyer, Koné Kaniga, Norbert Ndjeka	Rana Jajou, Albert de Neeling, Erik Michael Rasmussen, Anders Norman, Arnout Mulder, Rianne van Hunen, Gerard de Vries, Walid Haddad, Richard Anthony, Troels Lillebaek, Wim van der Hoek, Dick van Soolingen	Rana Jajou, Albert de Neeling, Rianne van Hunen, Gerard de Vries, Henrieke Schimmel, Arnout Mulder, Richard Anthony, Wim van der Hoek, Dick van Soolingen	Qi Jiang, Liping Lu, Jie Wu, Chongguang Yang, Ravi Prakash, Tianyu Zuo, Qingyun Liu, Jianjun Hong, Xiaoqin Guoc, Qian Gao	Midori Kato-Maeda, Christine Ho, Ben Passarelli, Niaz Banaei, Jennifer Grinsdale, Laura Flores, Jillian Anderson, Megan Murray, Graham Rose, L. Masae Kawamura, Nader Pourmand, Muhammad A. Tariq, Sebastien Gagneux, Philip C. Hopewell
Institution of Lead Author	Mycobacteriology Research Section, Department of Infection and Immunity, King Faisal Specialist Hospital and Research Center, Riyadh	Laboratory medicine, Department of Microbiology, Immunology and Glycobiology, Lund University, Lund, Sweden	University of Belgrade Institute of Microbiology and Immunology, Faculty of Medicine, dr Subotica 1, 11000 Belgrade, Serbia	Institute for Infection and Immunity, St. George’s University of London, London, SW17 0RE, United Kingdom	School of Medicine and Rollins School of Public Health, Emory University, 1518 Clifton Rd NE, Claudia Nance Rollins Building, Room 3002, Atlanta, GA 30322, USA	Department of Mathematics, Imperial College London, South Kensington Campus, London SW7 2AZ, UK	Institute for Molecular Bioscience, University of Queensland, Brisbane, Australia	ational Reference Laboratory for Mycobacteria, Microbiology Laboratory, A. Mami Pneumology Hospital, 2080 Ariana, Tunisia	Greenland’s Center of Health Research, Nuuk, Greenland Institute of Clinical Medicine, University of Southern Denmark, Odense, Denmark	Public Health England Wessex Centre, Whiteley, Hampshire, UK	Department of Medicine, Columbia University, New York, NY, USA.	Wellcome Trust Sanger Institute, Hinxton, UK	Wellcome Trust Sanger Institute, Hinxton, UK	Department of Epidemiology and Biostatistics, Mel and Enid Zuckerman College of Public Health, The University of Arizona, Tucson	Emerging Bacterial Pathogens Unit, IRCCS San Raffaele Scientific Institute, Milan, Italy	National Mycobacterium Reference Laboratory, Blizard Institute, Queen Mary, University of London, London E1 2AT, United Kingdom	National Mycobacterium Reference Laboratory, Blizard Institute, Queen Mary, University of London, London E1 2AT, United Kingdom	National Mycobacterium Reference Laboratory, Blizard Institute, Queen Mary, University of London, London E1 2AT, United Kingdom	The Foundation for Medical Research, 84-A, R. G. Thadani Marg, Worli, Mumbai 400 018, India	Faculty of Infectious and Tropical Diseases, London School of Hygiene & Tropical Medicine, London, United Kingdom	Division of Pulmonary and Critical Care Medicine, Brigham and Women’s Hospital, Harvard Medical School, Boston, Massachusetts, United States of America	Genomics and Health Unit, FISABIO Public Health, Valencia 46020, Spain	Genomics and Health Unit, FISABIO Public Health, Valencia 46020, Spain	Medical Parasitology and Infection Biology, Swiss Tropical and Public Health Institute	Division of Pulmonology and UCT Lung Institute	Harvard Medical School, Boston, MA USA	Division of Preventive Medicine, Department of Medicine, Faculty of Medicine and Dentistry and School of Public Health, University of Alberta, Edmonton, Canada	Division of Infectious Disease Control, Norwegian Institute of Public Health, Lovisenberggata 8, Oslo 0456, Norway.	Respiratory Infections Unit, Department for Infectious Disease Epidemiology, Robert Koch Institute, Berlin, Germany	British Columbia Centre for Disease Control	School of Medicine, University of Tasmania, Hobart, Tasmania, Australia	School of Medicine, University of Tasmania, Hobart, Tasmania, Australia	Centre International de Recherche en Infectiologie, Fondation Mérieux, 21 avenue Tony Garnier, 69007 Lyon, France	Faculty of Epidemiology and Population Health, London School of Hygiene & Tropical Medicine, London, United Kingdom	Faculty of Epidemiology and Population Health, London School of Hygiene & Tropical Medicine, London, United Kingdom	Faculty of Epidemiology and Population Health, London School of Hygiene & Tropical Medicine, London, United Kingdom	Marie Bashir Institute for Infectious Diseases and Biosecurity, The University of Sydney, Sydney, Australia	School of Population and Public Health, University of British Columbia, Vancouver, Canada	Ministry of Health Singapore, College of Medicine Building, 16 College Road, Singapore 169854	University Hospitals Birmingham NHS Foundation Trust, Queen Elizabeth Hospital Birmingham, Edgbaston, Birmingham, UK	Department of Biochemistry and Molecular Biology, Bio 21 Molecular Science and Biotechnology Institute, University of Melbourne, Parkville, Victoria, Australia	National Clinical Laboratory on Tuberculosis, Beijing Key Laboratory on Drug-resistant Tuberculosis Research, Beijing Chest Hospital, Capital Medical University, Beijing Tuberculosis and Thoracic Tumor Institute	Department of Computer Science and Engineering, Texas A&M University, College Station, Texas, United States of America	Department of Computer Science and Engineering, Texas A&M University, College Station, Texas, United States of America	National Institute for Communicable Diseases,Centre for Tuberculosis ,Johannesburg, South Africa	National Institute for Public Health and the Environment, Bilthoven, The Netherlands	National Institute for Public Health and the Environment, Bilthoven, The Netherlands	Key Laboratory of Medical Molecular Virology, School of Basic Medical Sciences and Shanghai Public Health Clinical Center, Fudan University, Shanghai 200032, China	Curry International Tuberculosis Center, Division of Pulmonary and Critical Care Medicine, University of California San Francisco, San Francisco, California, United States of America
Institution of Senior Author	Mycobacteriology Research Section, Department of Infection and Immunity, King Faisal Specialist Hospital and Research Center, Riyadh	Laboratory medicine, Department of Microbiology, Immunology and Glycobiology, Lund University, Lund, Sweden	University of Belgrade Institute of Microbiology and Immunology, Faculty of Medicine, dr Subotica 1, 11000 Belgrade, Serbia	Institute for Infection and Immunity, St. George’s University of London, London, SW17 0RE, United Kingdom	School of Medicine and Rollins School of Public Health, Emory University, 1518 Clifton Rd NE, Claudia Nance Rollins Building, Room 3002, Atlanta, GA 30322, USA	Infection Control and Environmental Health, Norwegian Institute of Public Health, Lovisengerggata 8, 0456 Oslo, Norway	Faculty of Medicine, University of Queensland, Brisbane, Australia	National Reference Laboratory for Mycobacteria, Ariana, Tunisia University of Monastir, Monastir, Tunisia	Molecular and Experimental Mycobacteriology, Forschungszentrum Borstel, Leibniz-Zentrum für Medizin und Biowissenschaften (German Center for Infection Research), Borstel, Germany	Public Health England Wessex Centre, Whiteley, Hampshire, UK	Department of Epidemiology, Mailman School of Public Health, Columbia University, New York, USA.	Wellcome Trust Sanger Institute, Hinxton, UK	RIVM, Tuberculosis Reference Laboratory, National Institute for Public Health and the Environment (RIVM), Centre for Infectious Disease Control, (CIb/LIS, pb 22), P.O. Box 13720 BA, Bilthoven, The Netherlands	Department of Epidemiology and Biostatistics, Mel and Enid Zuckerman College of Public Health, The University of Arizona, Tucson	Emerging Bacterial Pathogens Unit, IRCCS San Raffaele Scientific Institute, Milan, Italy	National Mycobacterium Reference Laboratory, Blizard Institute, Queen Mary, University of London, London E1 2AT, United Kingdom	National Mycobacterium Reference Laboratory, Blizard Institute, Queen Mary, University of London, London E1 2AT, United Kingdom	National Mycobacterium Reference Laboratory, Blizard Institute, Queen Mary, University of London, London E1 2AT, United Kingdom	The Foundation for Medical Research, 84-A, R. G. Thadani Marg, Worli, Mumbai 400 018, India	Faculty of Infectious and Tropical Diseases, London School of Hygiene & Tropical Medicine, London, United Kingdom	Broad Institute of MIT and Harvard, Cambridge, Massachusetts, United States of America	Bovine TB Research Group, Animal and Plant Health Agency, Surrey KT15 3NB, UK	Department of Medical Parasitology and Infection Biology, Swiss Tropical and Public Health Institute, 4002 Basel, Switzerland	Division of Pulmonary and Critical Care Medicine, Francis J. Curry International Tuberculosis Center, San Francisco General Hospital, University of California	DST/NRF Centre of Excellence for Biomedical Tuberculosis Research, Division of Molecular Biology and Human Genetics, Faculty of Medicine and Health Sciences, Stellenbosch University, Cape Town, South Africa	Boston Children’s Hospital, Boston, MA USA Harvard Medical School, Boston, MA USA	Division of Preventive Medicine, Department of Medicine, Faculty of Medicine and Dentistry and School of Public Health, University of Alberta, Edmonton, Canada	Department of Genetics, Evolution and Environment, University College London, Darwin Building, Gower Street, London WC1E 6BT, UK.	Respiratory Infections Unit, Department for Infectious Disease Epidemiology, Robert Koch Institute, Berlin, Germany	British Columbia Centre for Disease Control	School of Medicine, University of Tasmania, Hobart, Tasmania, Australia	School of Medicine, University of Tasmania, Hobart, Tasmania, Australia	Centre International de Recherche en Infectiologie, Fondation Mérieux, 21 avenue Tony Garnier, 69007 Lyon, France	Faculty of Epidemiology and Population Health, London School of Hygiene & Tropical Medicine, London, United Kingdom	Faculty of Epidemiology and Population Health, London School of Hygiene & Tropical Medicine, London, United Kingdom	Faculty of Epidemiology and Population Health, London School of Hygiene & Tropical Medicine, London, United Kingdom	Marie Bashir Institute for Infectious Diseases and Biosecurity, The University of Sydney, Sydney, Australia	School of Population and Public Health, University of British Columbia, Vancouver, Canada British Columbia Centre for Disease Control, Vancouver, Canada	Ministry of Health Singapore, College of Medicine Building, 16 College Road, Singapore 169855	University Hospitals Birmingham NHS Foundation Trust Infection Control, Clinical Laboratory Services, Queen Elizabeth Hospital Birmingham, Mindelsohn Way, Edgbaston, Birmingham B15 2GW, UK	Peter Doherty Institute for Infection and Immunity, University of Melbourne, Parkville, Victoria, Australia	CAS Key Laboratory of Genome Sciences & Information, Beijing Institute of Genomics, Chinese Academy of Sciences, No.1 Beichen West Road, Chaoyang District, Beijing 100101, China	Department of Biochemistry and Biophysics, Texas A&M University, College Station, Texas, United States of America	Department of Biochemistry and Biophysics, Texas A&M University, College Station, Texas, United States of America	National Department of Health, Tuberculosis Control and Management Cluster, Pretoria, South Africa	National Institute for Public Health and the Environment, Bilthoven, The Netherlands	National Institute for Public Health and the Environment, Bilthoven, The Netherlands	Key Laboratory of Medical Molecular Virology, School of Basic Medical Sciences and Shanghai Public Health Clinical Center, Fudan University, Shanghai 200032, China	Curry International Tuberculosis Center, Division of Pulmonary and Critical Care Medicine, University of California San Francisco, San Francisco, California, United States of America
Journal of Publication	Infection and Drug Resistance	Nature	Emerging Infectious Diseases	Journal of Infection	European Respiratory Journal	Microbial Genomics	Microbial Genomics	Emerg Infect Dis	Nature Scientific Reports	Journal of Public Health	BMC Genomics	The Lancet: Respiratory	BMC Infectious Diseases	Clinical Infectious Diseases	ERJ	Genome Research	Nature Genetics	PLOS Medicine	Tuberculosis	PLOS One	PLOS Medicine	Current Biology	Nature Genetics	Journal of Infectious Disease	The Lancet Respiratory	Scientific Reports	BMC Medicine	Nature Communications	Euro Surveillance	NEJM	PLoS One	Infectious Diseases	Emerging Infectious Diseases	PLOS One	eLife	Journal of Infectious Diseases (JID)	PLOS One	Journal of Infectious Diseases	International Journal of Infectious Diseases	Journal of Hospital Infection	Nature Genetics	Clinical Infectious Diseases	PLOS One	BMC Genomics	EBioMedicine	Journal of Clinical Microbiology	PLOS One	Tuberculosis	PLOS One
Year of Publication	2018	2019	2019	2016	2018	2018	2018	2019	2016	2017	2016	2013	2013	2019	2018	2012	2014	2016	2017	2013	2015	2015	2013	2015	2017	2019	2018	2015	2017	2011	2018	2017	2019	2015	2015	2015	2016	2018	2018	2018	2018	2019	2009	2010	2018	2018	2018	2018	2013
Study population
Brief description of study population (e.g., patients attending single tertiary care centre in Vietnam)	A cohort of non-MDR-TB patients	Patient isolates from Scania University Hospital in Southern Sweden	Patients from the national database of MDR TB patient	Persons with prolonged contact with index case that presented in a district general London hospital, where 35 contacts were subsequently identified through contact-tracing; followed up for 2 years	XDR-TB patients in KwaZulu-Natal, South Africa, during the 2011–2014 period	clinical isolates from immigrants from the Horn of Africa who are now living in Norway	Patients from one hospital; WGS of 100 of 165 clinical isolates referred from Daru General Hospital to the Supranational reference laboratory, Brisbane, during 2012–2015	46 HIV-negative patients with multidrug-resistant strains in Tunisia during June 2012–June 2016	patients from East Greenland in the main town of Tasiilaq, nearby settlements or in Ittoqqortoormiit, 800 kilometres north of Tasiilaq	TB cases in Southampton, UK	clinical isolates from New York City and New Jersey between 1999-2009	patients enrolled in the multicentre REMoxTB drug trial that covered countries Malaysia, South Africa, and Thailand	Contact traced patients as carried out by Municipal Health Service in Amsterdam (via stone-in-the-pond principle)	laboratory-confirmed MDR tuberculosis cases residing in Callao and Lima Sur	Patients from clinical centre in Tuscany (RCM - Florence Careggi University Hospital and Pisal University Hospital)	patients from Samara Oblast, Russia (population 3.3 million) from 2008-2010	patients from Samara, Russia	patients from London, England from wide social background, foci in high risk groups including the homeless, injection-drug users, and prisoners	retrospective banked clinical isolates from tb patients that were randomly sampled and collected from community health posts and outpatient clinic at Hinduja Hospital, a tertiary care centre in Mumbai	samples from 41 treatment-experienced TB patients attending a TB referral and treatment clinic in Kampala, Uganda	"isolates collected from KwaZulu-Natal from 2008 to 2013, in addition to three historical isolates, collected from patients in the same province and including an isolate from the 2005 Tugela Ferry XDR outbreak, a multidrug-resistant (MDR) isolate from 1994, and a pansusceptible isolate from 1995"	2,151 patients with suspected TBLN or pulmonary TB who attend hospitals in Gondar, Woldiya, Ghimbi, Butajira, and Negelle, Ethiopia obtained from a previous study	study of global phylogency including clinical strains covering alll known phylogenetic lineages of MTBC	Resettled Hmong refugees to California, United States	adult patients with microbiologically confirmed, extensively drug-resistant tuberculosis (defined as resistance to at least rifampicin, isoniazid, a fluoroquinolone, and a second-line (injectable) who were admitted to two South African treatment facilities (Brooklyn Chest Hospital, Western Cape, and Harry Surtie	Patients with pulmonary TB that were diagnosed at public health clinics from northern Lima, Peru from September 2009 to August 2012	outbreak cases of TB in Alberta First Nations	outbreak investigation of multidrug-resistant tb in Argentina	MDR-TB cases included without restriction in time in either Austria, Romania, and Germany	patients from a medium-size community in British Columbia.	2014-2016 data were obtained from the Royal Hobart Hospital, Launceston General Hospital, and the Victorian Infectious Diseases Reference Laboratory	clinical isolates of Mycobacterium tuberculosis complex at LabPLUS, Auckland City Hospital in New Zealand	11 persons living in the same city of Auvergne-Rhône-Alpes, France	Tuberculosis patients n Karonga District, Malawi	In Karonga District, northern Malawi (population approximately 300,000), project staff at the hospital and peripheral health centres identified individuals with suspected tuberculosis	adults in northern Malawi, Karonga district	Australia, New South Wales which has 7.4 million population; not much other information described	all pediatric patients <18 years with culture-confirmed TB in British Columbia (BC) from 2005 to 2014	Past and current residents of an 11-storey apartment block with 160 one-bedroom units and two elevators	outbreak contacts of a patient with pulmonary tuberculosis who was admitted to Queen Elizabeth Hospital Birmingham, England	adults who test smear-positive and older than 18 years who had commenced anti-tb therapy at one of 9 tb district units in Ho Chi Minh City	TB-positive sputum samples selected from 70 counties in 31 provinces	Western Cape of South Africa, various hospital locations (see table 1)	Clinical isolates were sampled from a database maintained at the DST/NRF Centre, Stellenbosch University, representing drug resistant TB cases from a variety of hospitals in the Western Cape, South Africa	broadly representative sample of Mtb isolates of varying resistance profiles from patients across South Africa.	Asylum seekers in the Netherlands and Denmark	cases reported to the Netherlands Tuberculosis Register	bacteria-positive TB cases in Songjiang, Shanghai that were identified by contact-tracing	ongoing tb case-finding
Country/countries included	Saudia Arabia	Sweden	Serbia	England, Scotland, Wales, Northern Ireland	South Africa	Norway	Daru Island, Papua New Guinea	Tunisia	Greenland	England, UK	United States (NYC and NJ)	Malaysia, South Africa, Thailand	Amsterdam, Estonia (the Netherlands)	Lima, Peru	Tuscany, Italy	Russian Federation	Russia	England	India	Uganda	Africa (in KwaZulu-Natal)	Ethiopia	46 countries	California, United States	Africa	Lima, Peru	Canada	Bueno Aires, Argentina	Austria, Romania, Germany	Canada	Tasmania	New Zealand	France	Malawi	Malawi	Malawi	Australia	Canada	Singapore	Birmingham, UK	Vietnam	China	South Africa	South Africa	South Africa	Netherlands ands	Netherlands	China	United States
Age range of patients	No age range given.	1year -91 years	15-83years	Not described; Child - Adult	IQR was 28–43	Not described	not indicated	Not reported	4 age categories; from <12 to >40 years (Table 1)	1-38 years	Not described	Not reported	not indicated	range not given, but the mean was 35.1	Not reported	Not reported	Not reported	Not reported	12-58 (given in Table 1)	Table 1; they had some ages that were listed as "na" (missing data?); 19-50	range wasn't given; average age of 33.8 years, sd 10.7 years	Not reported	Not reported	supplemental table S1; categorical age groups of 0-15, 16-30, 31-45, 45-60, 61-75, >75; also the median age of patients was in Thailand (35 years; interquartile range [IQR], 23–57 years); and those in California was 43 years; IQR, 20–66 years	see Table; age at diagnosis 34·27 (26·52–42·88)	17-86 (table 1)	mean, median, and min/max age given for each category. Across the 4 groups, the lowest age was 0 and the oldest was 92	Not reported	20-69 overall; also categories of 20-29, 30-39, 40-49, 50-59, 60-69 in table 1	table 1; mean range of lineage A was 21-55; mean range of lineage B is 21-55 but median ranges also given	age range 0-70 years; categorical age groups also given	Not reported	they only gave an age category e.g. "Adult" or "Child" for each of the 14 patients; 9 Adults, 5 Child	table 1; <25 - 45+; age categories also given	table 1; age categories given as <20, 20-29, 30-39, 40-49, 50+	<30, 30-39, 40-49, >=50	<15 to >= 60. the individual age groups are <15, 15-29, 30-44, 45-59, and >= 60.	6–16	<10 to >71; also categories in table 1 by <10, 10-29, 30-49, 50-69, >71	Not reported	<30, 30-39, 40-49, >=50	provided categories as "early youth, youth, middle, and elderly"	Not reported	Not reported	Not reported	Not reported	age categories given from 0-65+; see table 1; 0-24, 25-44, 45-64, 65+	An average age for contact cases was found to be 36 years, comprised of 3.4% (175/5121) children less than five years and 9.2% (472/5121) were older than 60 years.	Not reported
Sex	62.9% male, 37.1% female patients	Not reported	Males 87/110, 79.1%	71% are male	females 234 (58)	Not described	not indicated	Not reported	88% female, 94% male (why don't percentages add up?)	84% were male	Not described	Not reported	not indicated	male 39 (66.1%)	Not reported	Not reported	Not reported	Not reported	40 females, 34 males	Table 1	165 (49%) male	Not reported	Not reported	supplemental table S1	154 (56%) male, 119 (44%) female	female 47, 31.9%	Not reported	Not reported	5 female, 8 male in table 1	6 (46%) female in lineage A; 13 (68%) in lineage B	72.2% male (n = 13), 27.8% female (n = 5)	Not reported	Not reported	table 1; 31.9% male, 42.6% female	888 females, 799 males	proportions given for the first 2 years (female 43, males 55), and then after the first 2 years (female 28, males 18)	Male 272 (57.4%)	male 25 (51.0 %); female24 (49.0 %)	males are 973 (57.5%)	Not reported	male 74%	male 237 (66.4%) female 120 (33.6%)	Not reported	Not reported	Not reported	Fifty-four percent of the patients (111/205 patients) were male	316 or 60%	50.4% were male	No not reported
Study Design	Retrospective case-series	Retrospective case-series from convenience sample	Retrospective population-level study	Outbreak investigation	prospective case-series from convenience sample	Population-level study	population-level study	retrospective case-series	retrospective, population-level study	Outbreak investigation	retrospective case-series	retrospective case-series	retrospective case-series	case control	population-level study	population-level study	prospective cohort, population-level study	retrospective observational study of an outbreak	retrospective cohort study, case-series	retrospective case-series from a convenience sample	population-level study	population-level study	retrospective cohort, population-level study	retrospective outbreak investigation	population-level study	retrospective case-series from convenience sampled	retrospective outbreak analysis	outbreak investigation	retrospective case-series	outbreak investigation	retrospective case-series	retrospective case-series	outbreak investigation	retrospective case-series	retrospective case-series	population-level study	population-level study	retrospective case-series from convenience sample	outbreak investigation	outbreak investigation - 2 case reports	population-level study	population-level study	case-series	population-level study	retrospective cohort, case-series	retrospective case-series from convenience sample	population-level study	prospective case-series	outbreak investigation
Time Frame of Study	August 2015-January 2017	2004-2014	January 1, 2008–May 31, 2014	2013-2015	2011 to 2014	1997-2015	October 2012 - March 2015	2012-2016	1992-2012	January 2011 - October 2011	1999 - 2009	Not reported	figure 4 graph 1993-2007	2010–2013	February 2016 -September 2017	2008-2010	2008-2010	14 years; February 1998-June 2012	2004-2007	July 2003 to April 2007	2008-2013	referenced other citation, which was 2006-2010	70,000 year time frame?	2003-2007	Oct 1, 2008 - Oct 31, 2012	September 2009 to August 2012	1991–2013	1996 - 2009	tables all say 2010 to 2014 but epidemiogical investigation was from january 2009 to July 2014?	May 2006 - December 2008	2014-2016	not clear - was this study also done from 2003-2007?	June 2017–April 2018	1997–2010	15 years; between September 1995 and September 2010	1996 to 2008	2009-2013	2005-2014	February 2012 to May 2016	Not reported	1996 to 2010	unclear, but based on x-axis of figure 5, their analyses included 1867-2005	Not reported	Not reported	Not reported	2001 to 2016	January 1, 2016 to December 31, 2016,	2009–2016	22 months
Number of samples	205	100	103	Total 6 cases, with 4 culture positive	342 isolates	129	100	46	182/185 were Mtb culture-positive (98%)	17 ("8 of the 25 cases did not have TB culture results")	71	33 pairs relapse, 3 pairs re-infection	199	59	298 (number of positive-MGIT cultures with WGS done - 91%)	2348 (they mentioned it was a 1:1 patient-sample ratio)	1000	344	74	51	337	66 were sequenced with WGS but they were also "...combined with a recently published whole-genome dataset of 219 global MTBC isolates"	259	57	149	61	75	252	10 WGS samples, 13 sequenced using MIRU-VNTR	32+4 = 36	18	9	14	406	1687	1933	1692 had available MIRU-24 data; only 30 isolates available for WGS	49	10 samples were sequenced with WGS methods	2 had culture positive and WGS done	1635	357	table 1 shows 11 strains that were sequenced?	14	391	40	535	4584	9
Number of patients	Not reported	52	110	35	386	127	Not reported	46	182	25	Not reported	50	199	59	56	2348	2348	501	Not reported	41	337	2151	259	45	237	60	75	Not reported	13	41	18	Not reported	14	1907	2332	903	1692	49	6	2	2091	357	Not reported	Not reported	401	40	527	1765	11
Overall Theme of Study
Objectives of Study	Elucidate the transmission dynamics of MDR-TB strains. Describe all resistance-conferring mutations for the first- and second-line drugs.	Compare the different genotype techniques in a low TB incidence country	To gain more insights into countrywide transmission routes, strain dynamics, and bacterial evolution over time	Describe cluster of XDR-TB in the UK and show how early WGS of Mtb can assist in case management and contact investigations	determine whether there was genomic evidence of transmission between individuals without an epidemiologic connection	Estimate whether patients were likely to have been infected before or after arrival to Norway	to describe the MTB strains driving the epidemic on Daru Island, as well as the associated drug resistance mutations and temporal accrual of these mutations	assess the usefulness of the molecular clock and the phylogenetic resolution provided by whole genome sequencing to both refute and affirm epidemiological inference.	examine long-term transmission of mtb in high tb incidence region, low genetic diversity of mtb strains; explore the potential implications for public health interventions in this tb high setting	Examine role of MIRU-VNTR genotyping to detect tb outbreak and confirm it was due to recent transmission and not reactivation of tb.	Identify previously known subpopulations (including S75) retrospectively	use of WGS to assess the frequency of recurrence and to gain insight into the biological basis of re-infection; use of WGS to determine relapse from re-infection	assess the usefulness of the molecular clock and the phylogenetic resolution provided by whole genome sequencing to both refute and affirm epidemiological inference.	To investigate the association between exposure to community settings and the odds of contracting MDR-TB. describe the social networks of MDR tuberculosis cases and controls.	we describe the results of a centralized WGS-based model for TB diagnosis and surveillance applied at regional level and how this model extended to a national scale in Italy or other low TB incidence countries could bring benefits to Public Health and patient management, saving costs for the Health System.	Examine the microevolution of Beijing strains and spread of drug resistance	used WGS to investigate the molecular mechanisms of resistance, fitness compensation and positive epistasis that together determine the transmissibility and prevalence of drug-resistant strains	investigate the power of whole genome sequencing (WGS) to resolve the transmission network within the London isoniazid-resistant tuberculosis outbreak and to determine the value ofWGS compared to 24-loci MIRU-VNTR–based clustering and traditional epidemiological investigations based on contact tracing.	Explore feasibility of undertaking WGS of retrospective banked M.tb isolates and comparatively more recently stored isolates	Investigate the emergence and acquisition of drug resistance among M.tuberculosis strains isolated from treatment experienced patients with MDR-TB in Uganda	use of whole genome sequencing and dating analysis to determine if XDR-TB had emerged recently or had ancient antecedents (e.g. estimate the dates of acquisition of resistance within the Tugela Ferry ancestor)	"To address the apparent contradiction between an African origin of human TB and the “virgin soil” hypothesis [through] broad genomic sampling of M. tuberculosis in Ethiopia"	explore the evolutionary history of human MTBC, with a particular focus on the impact of changing host population sizes over time. haracterize global diversity and to reconstruct the evolutionary history of this pathogen	understand the establishment and dispersion of MDR Mycobacterium tuberculosis within a group of immigrants to the United States.	Collect prospective patient-level data to inform treatment and containment strategies.	understand the evolution of isolates within this cluster, infer the timing of emergence of antibiotic resistance, and identify genetic bacterial factors unique to this cluster that may have contributed to its success.	examined the epidemiological and genomic determinants of two well-characterized tuberculosis outbreaks attributed to two super-spreaders among First Nations in the province of Alberta.	reconstruct timeline of acquisition of antimicrobial resistance during outbreak	Links to Romania and Germany prompted the three countries to investigate possible cross-border MDR-TB transmission jointly.	describing outbreak transmission using wgs and social network analysis	Perform the genomic analysis of MTBC isolates from Tasmania to better understand the epidemiology of TB	prevalence of Rangipo strain; distinguish its differences from other reference tb strains	describe tracing of linked cases to improve tuberculosis control using WGS	determine transmission of tb in malawi	assess transmission using whole genome sequencing in the whole district over 15 years.	determine If transmission is due to relapse with the original strain or reinfection with a new strain; use whole-genome sequences of all available strains obtained from patients up to 2010, and assessed the effect of HIV, M. tuberculosis lineage [13], and other factors on the rate of recurrence due to reinfection or relapse	assess the contribution of local TB transmission; guide public health intervention efforts; establish the frequency of true transmission chains within these clusters (a) assign strain lineage using the miru-vntrplus.org online database, (b) to build a minimum spanning tree using Bionumerics v.5 (Applied-Maths, Kortrijk, Belgium), (c) to calculate allelic richness (AR) using HP-RARE software v.1 […	To better understand the transmission dynamics of pediatric TB in a low-incidence setting	present findings from the cluster investigation and results of a mass screening exercise.	present the epidemiological and outbreak investigations; the role of whole genome sequencing (WGS) in identifying the outbreak and control measures to prevent further outbreaks.	examine transmission dynamics of Mtb isolated from TB patients in Ho Chi Minh City, Vietnam	describe the epidemiological/drug-resistance characteristics, potential drug-resistance genes/intergenic regions (IGRs)/SNPs, and the effective population changes of MDR-TB in China.	determine the evolution of drug resistance among these strains	understand evolution of drug resistance among these strains	determine BDQ epidemiological cut-off values (ECVs) denoting resistance and thereby define interpretive criteria for phenotypic drug susceptibility testing results for agar/micro dilution and MGIT methods; also to assess criteria against putative resistance associated with variants	analyze transmission in depth and to assess the precision of VNTR typing vs WGS	investigate whether whole genome sequencing (WGS) is a more reliable predictor of epidemiological links between tuberculosis patients than VNTR genotyping; compare the degree of confirmed epidemiological links by municipal health services on basis of information from both typing methods.	evaluate the effectiveness of TB contact investigation programme in Shanghai, China	"The objectives of this study were to use WGS to 1) describe the microevolution of all M. tuberculosis isolates identified during a well-characterized outbreak of drug-susceptible TB; 2) establish the sequence and directionality of each of the transmission events using WGS and epidemiologic data; 3) estimate the number of mutations per transmission event that resulted in a secondary case; and 4) …
Key Findings from the Study	Forty-eight (67.6%) MDR-TB strains were grouped in 14 different clusters, ranging in size from two to six strains. Determined presence of 12 compensatory mutations as well as 26 non-synonymous SNPs in the rpoC gene and non-hotspot region in rpoB.	Identified 18 clusters with WGS comprising 52 patients with overall pairwise genetic maximum distances ranging from zero to nine SNPs. MIRU-VNTR and WGS clustered the same isolates, although the distribution differed depending on MIRU-VNTR limitations. Both genotyping techniques identified clusters where epidemiologic linking was insufficient, although WGS had higher correlation with epidemiologi…	35/37 (94.6%) TUR isolates shared identical mutations that confer drug resistance to isoniazid (katG S315T), streptomycin (rpsL K43R), and ethambutol (embB Q497R). TUR-outbreak isolates further differentiated into 2 individual transmission chains.	33 screened contacts. In the first year one confirmed and one probable case were identified through contact tracing. A further possible case was identified through epidemiological links. Two confirmed cases were identified through WGS 2 years later. Twenty-five (80%) contacts without evidence of tuberculosis were adherent to 1 year of follow-up and 14 (45%) were adherent to 2 years of follow-up. …	Among 404 participants, 123 (30%) had person-to-person or hospital-based links, leaving 281 (70%) epidemiologically unlinked...The data suggest that much of transmission may result from casual contact in community settings between individuals not known to one another.	Independent import was responsible for most of the cases; 1/4 of patients contracted TB in Norway	95 clinical isolates belonged to a single modern Beijing sublineage strain	Core-genome multilocus sequence typing grouped 30 strains (65.2%) into 3 clusters, indicating extensive recent transmission and Haarlem clone predominance.	4 genomic clusters of the Euro-American lineage were found; the time of the most recent common ancestor of lineage 4.8 strains were found to be 100 years; this sub-lineage diversified in 1970s and massively expanded in 1990s where there was lowered TB awareness in Greenland	Overall, 25 patients fulfilled the case definition. No cases with this MIRU-VNTR genotype had been detected in the UK previously. Connections were found between all cases through household contacts or social venues including a football club, Internet cafe and barber’s shop. Public health actions included extended contact tracing, venue screening and TB awareness-raising. The outbreak resulted in …	Mtb subpopulations in New York identified known historical outbreak clusters and previously unidentified subpopulations within relatively monomorphic M. tuberculosis endemic clone groups.	Whole-genome sequencing identified 33 cases deemed relapses, and three cases deemed re-infections. Six cases of relapse and six cases of mixed infection were classified differently by whole-genome sequencing and MIRU-VNTR	Multiple analyses support an average mutation rate of ~0.3 SNPs per genome per year. However, all analyses revealed a very high degree of variation around this mean, making the confirmation of links proposed by epidemiology, and inference of novel links, difficult. Phylogenetic analysis provided evidence supporting the confident exclusion of previously inferred epidemiological links.	Mean number of venues reported was similar in both groups (P = .92). Person-time in healthcare venues (adjusted odds ratio [aOR] = 1.67, P = .01), schools (aOR = 1.53, P < .01), and transportation venues (aOR = 1.25, P = .03) was associated with MDR tuberculosis. Healthcare venues, markets, cinemas, and transportation venues were commonly shared among clustered cases. The ERGM indicated significa…	"WGS confirmed heterogeneous TB epidemiology in Tuscany with the 6 major MTB complex lineages causing disease in patients from over 30 countries: most represented sublineages were Haarlem, T, Beijing and LAM."	"Beijing isolates originating in Eastern Europe formed a monophyletic group. Homoplasic polymorphisms within this clade were almost invariably associated with antibiotic resistance. Suggests the evolution of this population is primarily driven by drug therapy. Resistance genotypes showed a strong correlation with drug susceptibility phenotypes."	"Two-thirds belonged to the Beijing lineage, which was dominated by two homogeneous clades. MDR genotypes were found in 48% of isolates overall and 87% of the major clades. The most common rifampicin-resistance rpoB mutation was associated with fitness compensatory mutations in rpoA or rpoC, and a novel intragenic compensatory substitution was identified. The proportion of MDR cases with XDR-tube…	Found that ten loci differed amongst them, with a maximum distance between any pair of six SNPs.	Almost equal proportion of East Asian (27/74) and Central Asian (25/74) strains were found, which provided first evidence of epidemiological linkage for tracking TB transmission in India. Characterized genotypic drug resistance to first- and second-line anti-TB drugs.	3 clusters of 8 patients were found with almost identical genetic profiles, including mutations predictive for resistance to rifampicin and isoniazid, suggesting transmission of MDR-TB. 2 patients with previous drug susceptible disease were found to have acquired MDR strains. WGS analysis identified MDR-TB strains that were shared by more than one patient.	Isoniazid resistance evolved before rifampicin resistance 46 times, whereas rifampicin resistance evolved prior to isoniazid only twice. Identified additional putative compensatory mutations to rifampicin	Summarized in figure 1. Found strains belonging to sub-lineages across the globe, as well as strains from sub-lineages specific to Africa and Ethiopia	Suggested a model that allows reconciliation of the apparent discrepancy between MTBC features characteristic of crowd diseases and those indicative of adaptation to low host densities	"Found highly prevalent MDR strain that included several closely related but distinct allelic variants within Thailand, rather than the occurrence of a single outbreak. In California, multiple independent introductions of WTK with subsequent transmission and reactivation within the state was found, as well as a potential super spreader with a prolonged infectious period. Twenty-seven drug resista…	WGS identified 17 (19%) of 90 discharged patients with almost identical sequencing profiles suggestive of community-based transmission. "11 (55%) of these downstream cases had HIV co-infection and ten (50%) had died by the end of the study. 22 (56%) of 39 isolates in patients discharged home after treatment failure were resistant to eight or more drugs. Five (16%) of 31 isolates were susceptible …	Identified five cluster-defining SNPs potentially contributing to transmissibility.	Found difference between outbreak and endemic groups in the mean number of total and child-aged contacts and the number of contacts with new positive and converted tuberculin skin tests in all group comparison	MTB with extensive resistance profiles circulated 15 years before the outbreak was detected, and about one decade before the earliest documented transmission of Mtb strains with such extensive resistance profiles globally.	Two cases in Austrian citizens resulted from a newly introduced MDR-TB strain, followed by domestic transmission. For the other cases, transmission probably occurred in the same city of provenance.	Whole-genome data revealed two genetically distinct lineages of M. tuberculosis with identical MIRU-VNTR genotypes, suggesting two concomitant outbreaks.	Determined that 83.3% of TB cases in Tasmania from 2014–2016 occurred in non-Australian born individuals. Two possible TB clusters were identified based on single locus variant analysis, one from November-December 2014 (n = 2), with the second from May-August 2015 (n = 4). Reported the first known isolate of multi-drug resistant (MDR).	Across the nine Rangipo strains, a total of 727 single-locus variants were identified with respect to H37Rv, of which 700 were common to all Rangipo strains sequenced. Within the common variants, 386 were non-synonymous, with 12 occurring in genes associated with M. tuberculosis virulence. Next-generation and Sanger sequencing determined the presence of three genes in the Rangipo isolates, which …	Whole-genome sequencing indicated that these patients belonged to a single transmission chain. Among the 14 cases identified, 5 (36%) were linked to this outbreak through laboratory investigations. WGS analysis allow for linking of strains from 2 initially independent contact tracing investigations and relate 5 cases with no previously identified epidemiologic link.	Confirmed transmission was more common in those related to the prior contact (42.4%, 56/132) than in non-relatives (19.4%, 6/31, p = 0.02), and in those with more intense contact, to younger index cases, and in more recent years. The proportion of tuberculosis attributable to known contacts was estimated to be 9.4% overall.	Found decreasing transmission over time and marked variation between M. tuberculosis lineages 1–4 which are unconfounded by host differences.	Of 1471 patients, 139 had laboratory-confirmed recurrences: 55 had relapse, and 20 had reinfection; for 64 type of recurrence was unclassified	The overall rate of MIRU-24 clustering was 20.1% (340/1692) and was highest among Beijing lineage strains (35.7%; 168/470); demonstrated limited M. tuberculosis transmission within NSW, even within identified MIRU-24 clusters.	"15 children had acquired their infection within BC, and household transmission explained all 7 Canadian-born (FBP) children that acquired TB locally. In contrast, 6 of 7 Canadian-born (CBP) children were exposed via a non-household community source. Eight Canadian-born (FBP) children acquired their infections through travel to their parents’ place of birth. All but 1 of the foreign-born children…	The index case was involved in a separate gaming centre outbreak involving five patrons. 241 current (67.9% of 355 residents) and 18 past residents were screened. The latent TB proportion was 19.9%, which was at the higher end of the expected range.	Transmission was confirmed in one HCW who had active TB; HCWs with latent TB infection (LTBI) were also identified among seven HCW contacts of the index patient. Of note, all the LBTI patients had other risk factors for TB. Routine use of WGS identified the outbreak link between the index patient and the HCW with active TB disease, and informed our investigations.	Beijing lineage Mtb is frequently transferred between Vietnam and other countries, and detect higher levels of transmission of Beijing lineage strains within this host population than endemic Lineage 1 Mtb	Different MDR profiles, co-resistance patterns, preferred drug combination/use, and recommended regimens among 7 Chinese administrative regions	Drug-resistant strains acquired mutations independently. XDR strain could not have evolved directly from the MDR strain. Supports case of clonal expansion.	Drug resistance among these isolates appears to be acquired, not clonally derived. This observation suggests that, although the Beijing genotype as a whole might have selective	Minimal inhibitory concentration to BDQ was ≤ 0.125 μg/ml and 0.25 μg/ml using BMD and ≤ 1 μg/ml and 2 μg/ml using MGIT960. The Rv0678 RAVs were not the dominant mechanism of CFZ resistance and cross resistance was limited to isolates with an Rv0678 mutation.	The average genetic distance in this specific VNTR cluster was 2 times greater than that in other VNTR clusters. Thus, identical VNTR profiles did not represent recent direct M. tuberculosis transmission for this group of patients. It appears that either these strains from Africa are extremely conserved genetically or there is ongoing transmission of this genotype among refugees on their long mig…	The concordance between both typing methods was 86%. The proportion of epidemiological links among WGS clustered cases (57%) was twice as common than among VNTR clustered cases (31%).	Familial contacts are more likely to acquire TB from the index, indicating the priority of family members in TB contact investigation in China.	Obtained an average of 95.7% (94.1–96.9%) coverage for each isolate and an average fold read depth of 73. Found 7 single nucleotide polymorphisms among the 9 isolates. The single nucleotide polymorphisms data confirmed all except one known epidemiological link.
Sequencing platform(s) used (if >1, specify number of samples sequenced with each)	Illumina NextSeq	Illumina HiSeq	Illumina MiSeq and HiSeq	Not described	Illumina MiSeq	Illumina MiSeq and NextSeq	Illumina MiSeq	Illumina MiniSeq	Illumina MiSeq, HiSeq, NextSeq	Illumina MiSeq	Illumina HiSeq	HiSeq	Illumina Genome Analyzer GAIIx	Not reported	Illumina MiniSeq	Illumina Genome Analyzer GAII	Illumina Genome Analyzer GAII or HiSeq (# of samples sequenced with each not described)	Illumina HiSeq	Illumina MiSeq	Illumina HiSeq	Illumina HiSeq	Illumina HiSeq	Illumina, didn't say what type	Illumina HiSeq	Illumina HiSeq	Illumina HiSeq	Illumina HiSeq	Illumina HiSeq (244 isolates) and Miseq (8 isolates)	illumina MiSeq	Illumina Genome Analyzer II	Illumina MiSeq	Illumina MiSeq	Illumina MiSeq	Illumina HiSeq	Illumina HiSeq	Illumina HiSeq	Ion Torrent	Illumina HiSeq	Illumina (didn't mention specifically which platform)	they reference two papers; one of them reported Illumina HiSeq	Illumina HiSeq	Illumina HiSeq	Illumina GAII	Illumina (didn't specify which specific platform)	Illumina MiSeq	Illumina NextSeq	Illumina HiSeq	Not reported	Illumina (specific platform not specified)
Methods Used:
Whole-Genome Sequencing Data Quality
Raw sequencing data published on SRA or ENA (Yes/No) (includes accession #)	Not reported	No. Raw reads were apparently archived under accession number that was "to be determined"	Yes (ENA)	Not reported	Not reported	Yes (ENA)	Yes (SRA)	Yes (ENA)	Yes (ENA)	No	Yes	Yes (ENA)	Yes (ENA)	Not reported	Yes (SRA)	Yes (ENA)	Yes (ENA)	Yes (ENA)	Yes (SRA)	Yes	Yes (SRA)	Yes (SRA)	Yes (ENA and SRA)	Not reported	Yes (ENA)	Yes	Yes (SRA)	Yes (ENA)	Yes (ENA)	Yes (SRA)	No	No	Yes (ENA)	Yes (ENA)	Yes (ENA)	Yes (ENA)	Yes (ENA)	Yes	No	Not reported	Yes (ENA)	Yes (SRA)	Yes	Yes	No	Yes (ENA)	Yes (ENA)	Not reported	Yes
Bioinformatics Tools Used (Version Numbers Reported? Use of "custom scripts" with/without making these available?)	SARUMAN; no other tools were mentioned	BWA mem (v0.7.13); freebays version 1.0.2; nucmer program in the MUMmer package, version 3.23; no other bioinformatic tools or scripts were discussed	BWA-MEM; samtools, perl scripts	Use of bioinformatic tools nor custom scripts were not described	Samtools version 0.1.19; Burrows–Wheeler aligner (no version #)	Use of bioinformatic tools nor custom scripts were not described	no; some version numbers missing; FastQC v.0.11.2, trimmonmatic v0.72, BWA-mem (no version number), GATK UnifiedGenotyper (no version number); no mention of customised scripts; SnpEff v4.1; Bionumerics v6.7	Not reported	Customised Perl scripts but no mention of availability; SARUMAN (no version #); Bionumerics (version 7.5)	referenced another paper; SSAHA2, ssaha_pileup; no custom scripts mentioned	No, custom Perl script used but availability not described; SplitsTree v4.3.1; HyPhy v2; Burrows-Wheeler Aligner (no version #); Samtools v0.1.19; annotated using snpEff v4	SMALT (version 0.5.8), RAxMI (version 70.4), analysis with de-novo assembly using Velvet (1.2.03); "identified SNPs as previously described citation[11 and 21]"	No not all reported; Reads were mapped to a corrected version of the H37Rv reference [17] using the program SMALT [18]; and a combination of samtools and bcftools [19] were used to call bases as part of an in-house pipeline (no version #); Illumina Genome Analyzer GAIIx platform (no version #), samtools, bcftools (no version #'s), SMALT software program (no version #); RoVar (no version #)	Not reported	No bioinformatic or software described directly in the paper although Ridom SeqSphere (v4.19) was mentioned;they mentioned that variant calling was performed according to analysis pipelines calibrated in low burden settings, and cited other paper that used custom Perl scripts. no description about its availability	SSAHA2 (no version #); ssaha_pileup (no version #); iCORN (no version #); AL123456 v.4; TubercuList (release R21)	SMALT and GATK (reference 52); samtools (reference 54, which didn't mention version number)	SMALT [citation 13]; SAMtools [citation 14] (did not reveal version number)	Stampy v1.0.22, BWA [citation 31], SAMtools [citation 32]; custom scripts using Bedtools [citation 34]; no version numbers for any nor availability	BWA (no version #); SAMtools/BCFtools (no verison #)	BWA version 0.5.9; Picard (no version #); Pilon version 1.5	BWA (no version #); SAMtools (no version #)	SAMtools; BWA; MAQ	BWA v0.5.8c; SMALT (no version #)	SAMtools (v1.2); GATK (v3.30)	Kraken, BWA-MEM; Pilon; custom R script provided on github; Samtools (no version #) to conduct alignment	FastQC, Trim Galore v0.2.6; BWA-MEM v 0.7.7; GATK v 2.8.1; Pindel v 0.2.5b6	DNASTAR for sequence alignment; referred citation [42] but no mention of any other tools	SARUMAN; custom Perl scripts; not mentioned if available; no other tools mentioned	SSAHAv.21; SSAHA2_pileup; CLustalX 2.0	Geneious software suite (R 9.5); referred to citation [8] and [10], which described use of BWA (no version #) and SAMtools (no version #); SnpEff (no version #)	Geneious R9.0; BLASTP	BOWTIE2; SAMtools mpileup; no other scripts or bioinformatic software were mentioned	BWA; SAMtools (all no version #)	SAMtools (no version #); BWA (no version #); no custom scripts but they did mention that "Software sources for in-house programs will be made available on sourceforge.net"	SAMtools (no version #); BWA (no version #)	bwa (no version #); freebayes (no version #)	they referred to pipeline used in another paper; Stampy12 (version 1.0.17); SAMtools mpileup13 (version 0.1.18)	BWA (no version #); Trimmomatic (no version #)	referred to 2 papers; one of them mentioned SAMtools mpileup; BWA; Stampy (v1.0.13)	SAMtools v.0.1.19, BWA (no version #); Bowtie2 v2.2.3	BWA, SAMtools, SOAPsnp, GATK	GAPipeline software version 1.4; no mention of custom scripts	MUM-MER version 3.20; GAPipeline version 1.4; and other in-house sequence alignment tools (not mentioned if available)	CLC Genomics Workbench 8.5.1; mentioned "quality-based variant analysis tools" but didn't specify	Breseq software v 0.28.1; no mention of custom scripts	Bowtie2 in Breseq version 0.28.1; no custom script mentioned	Bowtie 2; Samtools; VarScan v 2.3.9; no custom pipeline mentioned	BWA (no version #); GATK version 1.0.5974
Replicable? (if any version number is missing or tool used for the bioinformatics up to SNP calling is missing)	No	Yes	No	No	No	No	no, since some version numbers were missing	Not reported	No; version number was not provided for Perl scripts, and other bioinformatic tools (e.g. SNP calling)	No; bioinformatic tools and version numbers not indicated	No, version # missing	No, no version # reported for some	No, missing version numbers	No	no, custom script not made available	No	no; missing version numbers	no; missing version numbers	no; missing verison numbers	no; missing verison numbers	No	No	No, no version numbers	No, missing version numbers	Yes	No version numbers missing	No, FastQC version # missing	No	No	No	No	no, no version # of BLASTP	no, no version #	No	No	No	No	Yes	No	No	No	No	Yes	No	No; specific variant analysis tools not described	Yes	Yes	Yes	No
Exclusion Criteria for Low Quality WGS Data (kraken for contamination? Set min coverage? etc)	Minimum threshold of 10× coverage	A coverage of at least 8, an alternate allele count of at least two, and an alternate fraction of at least 20% was required to evaluate a position	Not described	Not described	Lowest mean coverage depth for any isolate was 15x	Not described	No only indel criterion mentioned	Not reported	Minimum coverage of 10x	Not reported	Not reported	Coverage within the "normal" range, mapping quality score greater than 50, and base quality scores greater than 30	No	Not reported	Not reported	yes; "Data from multiplexed isolates, or combined data from two multiplex runs, were excluded from further analysis if the mean mapping depth was less than 15-fold."; also set min coverage "SNPs that were present in <75% of reads or with a quality score below 30 were filtered out."	No not reported	No not reported	No not reported	Only those variants of high quality (at least Q30, equating to 1 error per 1000) and supported by bi-directional reads were retained.	Not reported	Not reported	minimum read depth 3, minimum consensus quality 20	Not reported	Isolates with less than ten-depth coverage or a low confidence structural variant at a resistant marker and no positive resistant marker for the drug under; also "Variants with quality scores of Q30 or higher"	Isolates with <90% mapping were excluded; exlcluded isolates with coverage <95% of known drug resistance regions at 10 fold or higher	Not reported	Only SNPs that were sequenced at a depth of at least 8 and present in at least 70% of the reads were included for phylogenetic analyses. Also "SNPs within 10 bp distance from each other were excluded from phylogenetic analyses"	minimum coverage of 10 reads, a minimum allele frequency of 75%	From supplemental appendix; "The output was filtered to exclude SNPs with quality scores <30"	minimum mean genome coverage of 20	minimum mean genome coverage of 20	Not reported	Excluded samples with an average genomic coverage <10-fold; Excluded genome positions with >15% missing genotypes	Excluded samples with average genomic coverage less than 10-fold	Excluded if average coverage was <10 fold	Not reported	Not reported	Mentioned that positions with more than 10% of the samples having no reads covered were removed from analysis	Not reported	Not reported	Not reported	Not reported	Minimum coverage of at least 10 reads	Not described but they had a target of 80-100x coverage	coverage of at least greater than or equal to 5 reads	Minimum allele frequency of 80% and a minimum coverage of five reads.	Not reported	Not reported
Thresholds for Calling a SNP	Excluded SNPs occurring within a window of 12 bp from each other in the same isolate	maximum of 12 SNP	Not reported	defined in reference 14 by Witney et al.	Used different SNP thresholds. ≤5, ≤7, and ≤10 SNP	<6 SNP (transmission), 6-12 SNP (undetermined)	Not described	Not reported	maximum of 12 SNP	>5 SNPs deemed unlikely to be direct transmission	Not reported	≤6 SNPs for relapse, and ≥1,306 SNPs for reinfection	Not reported	Not reported	Not reported	Not reported	Not reported	Results challenged ≤12 SNP distance as the gold standard upper threshold to identify plausible transmission	Not reported	clusters < 50 SNPs	10 SNP threshold	Not reported	Not reported	Subclusters of strains representing putative transmission chains defined as ≤4 SNP difference	Threshold of 5 SNPs	≤5 criterion, tested 7 SNPs for identifying genetic link	Not reported	Not reported	Not reported	Not reported	5 SNP differences	Not reported	found max 7 SNPs separating index case from others, a max of 10 SNPs separating other cases	Not reported	5 and 10 SNPs for distinguishing links were chosen	≤10 SNPs relapse; >100 re-infection	Not reported	Not reported	Not reported	Not reported	tested 5 SNPs, 10 and 20 SNPs	Not reported	Not reported	Not reported	Not reported	maximum of 12 SNPs	≤12 SNPs	<12 SNPs	0–2 SNPs per transmission event
Exclusion of Repetitive Regions (Yes/No; If Yes, Which Regions and How Were They Identified?)	Not reported	Yes. Didn't specify specific regions beyond PE/PPE genes	Yes. Didn't specify specific regions beyond PE/PPE genes	Not described	yes; only mentioned the genes, not the specific regions	Yes. "SNPs in or within 50 bp of regions annotated as PE (ProGlu) or PPE (Pro–Pro–Glu) genes, mobile elements or repeat regions were excluded from all analyses"	yes; those in repetitive regions such as proline glutamine/proline proline glutamate family genes (PE/PPE) were excluded from analysis.	Not reported	yes; excluded positions with SNPs in repetitive regions but specific regions not described	yes; "SNPs located in annotated repeat regions or within genes belonging to the Tuberculist categories ‘‘PE/PPE’’ or ‘‘insertion sequences and phages,’’ which are notoriously difficult to map and/or sequence using current methodologies, were also excluded from further analysis. A total of 408,062 bp of the genome (9.25%), including 315 CDSs, was thus excluded"	yes; excluded GC-rich genes in which recombination has been observed	yes; PE and PPE genes that differed between the relapse pairs; "differences between the relapse pairs were checked manually against the raw sequencing data"	yes; GC rich PE/PPE gene family	Not reported	Not reported	Not reported	yes; referred to citation 18 which said "SNPs located in annotated repeat regions or within genes belonging to the Tuberculist categories ‘‘PE/PPE’’ or ‘‘insertion sequences and phages,’’ which are notoriously difficult to map and/or sequence using current methodologies, were also excluded from further analysis"; method of identification not described	yes; high GC content excluded; "SNPs were excluded from further analysis if they were located within repetitive regions, including the PE-PPE genes, or if they did not discriminate within the cluster. Genome positions with missing genotypes in more than half of all isolates were also excluded"	no; didn't describe	yes; excluded polymorphisms with two or more missing genotypes as well all variants in highly variable gene families (e.g. PPE/PE loci) and non-unique regions established by assessing the uniqueness of 54-mers across the genome; didn't say the specific region though (e.g. areas of high GC content)	Not reported	No not reported	yes; didn't say which regions	Not reported	yes; excluded regions not described	Variants in genes implicated in drug resistance, transposases, and genes coding for PE/PPEs were excluded	yes, not described	yes; didn't describe specific region	yes but regions and identification methods not described	yes; but specific regions not described	Not reported	yes; not specified but these regions in the H37Rv genome were excluded	yes e.g. Region with repetitive or similar sequences were excluded, i.e., PE, PPE, PKS, PPS, ESX. Specific regions and method of identification not described	yes; PE/PPE genes but didn't specify in further detail	yes; PE/PPE genes but method of identification not described	yes; PPE/PPE but method of identification wasn't described	yes; PE/PPE/PGRS and cysA genes but specific regions and methods of identification were not described	Not reported	yes; but specific regions not described	Not reported	yes; excluded those regions previously cited [54, 55]; didn't say how these regions were identified	Not reported	Not reported	yes; PPE/PE genes but didn't say how identified or other specific regions	No not reported	yes; PE/PPE, PGRS, repeat areas; didn't describe specifically which regions or method of identification	Yes; PE/PPE but specific regions and their identification methods not described	Not reported	yes; not mentioned which specific regions
Average/Median Depth of Coverage (specify which)	Average 54.8-fold	Median depth of sequencing was 124.7x	Not described	Not described	Not reported	Median sequencing depth was 20x-161x	average high-quality base coverage was 70.7x (range 25-182x)	Not reported	"98% of the reference genome"; median vs average not described	Not reported	lowest mean depth for any isolate was 27x	Not reported	100 fold; didn't mention if average or median	Not reported	average reads coverage of 73x( range 24-286)	average 17-147 fold	No not reported	average mapping depth was 84-fold (37- to 126-fold)	average variant depth for each isolate was >= 10	100-fold coverage (median 314)	median depth of sequencing was 143x	not described except "coverage ranging between 150 and 244 reads per base pair"	Not reported	"The average number of reads that covers each position in the reference genome ranged from 40× to 350× in different strains, with a median of 110×"	Not reported	Not reported	Not reported	median depth of 108 coverage	average x45 fold	Not reported	73.7 fold, didn't say if average or median	Not reported	average depth 44x to 127x	Median coverage was 88-fold, mean 127	Median coverage was 88-fold, mean 127	median, 88-fold [range, 12–608-fold]; mean, 127-fold)	median read depth ranged from 40- to 100-fold	Not reported	Not reported	Not reported	median, 88-fold; mean, 127-fold	average depth, 325×	average 134.3 fold	average depth was 70.8x	only a range was given, and not specified if average/median; 29x-98x	Not reported	Ten isolates had a relatively low mean coverage below 20 reads; the mean coverage of the remaining 525 isolates was 117 (range 22–340).	Not reported	average of 73x
Average/Median Genome Coverage of Reference (specify which)	Not reported	Average of 99.55%	Not described	Not described	Not reported	Not described	average reference coverage was 98.4%	Not reported	average coverage depth of the reference genome 50 fold (range 51.6-437.4), with median coverage depth of the reference genome 93.5	Not reported	"All isolates had reads covering >99% of the reference genome"	Not reported	average 95.6% coverage of the genome	Not reported	Not reported	average 93.8%-97.9%	No not reported	Not reported	Not reported	96% of the genome was covered at least 10-fold.	coverage of the H37Rv genome was 99.9%.	Not reported	Average genome coverage was 146.5 of the reference genome	Not reported	Not reported	Not reported	Not reported	99% (didn't say if average or median)	99% but not specified which	supplemental appendix; average coverage of 99.21%	97.36%, didn't say if average or median	Not reported	96.8%–98.2%; didn't describe if average or median	Not reported	Not reported	Not reported	>91%; not indicated if average or median	Not reported	Not reported	Not reported	0.995	average coverage >98%	not described for the main set of isolates. However, for the additonal 8 XDR strains, they reported a separate mean depth and coverage "Despite this, we were able to get a mean depth of coverage of 24.0–41.4 over 99.8% of the genome"	98.4% - unclear if this is average? e.g "The mean depth of coverage was 70.8x, and 98.4% of the genome was covered by at least one read"	individual isolate coverage shown in Table 4; 98.5-99.4%, not specified if average/median	Not reported	Not reported	Not reported	average of 95.7%
Sequenced Clean Sweep vs. Single Colony	Not reported	Single colony.	Unclear	Unclear	Clean sweeps. This was mentioned clearly "Sequencing material was obtained by performing population sweeps of culture plates. Genomic DNA extraction"	Unclear. Referenced citation which further referred to article by Eldhom which said "genomic data was isolated using a Library preparation kit"	Unclear, only mentioned it was grown in cultures with growth on LJ slope	Not reported	Not reported	Not reported	Not reported	Not reported	Yes, clean sweep "liquid cultures (i.e. not colony purified) were used in this study"	Not reported	Unclear. Not described in detail although referred to citation [5] and "cultures were heat inactivated at RCM and sent by courier to SRL, without any disruption of the diagnostic routine and not requiring specific transport biosafety measures. Testing at RCM included phenotypic DST for first-line and second-line drugs (in case of MDR) using MGIT, according to manufacturer’s instructions and WHO r…	Not described. It was mentioned that "isolates from the archives of the National Mycobacterium Reference Laboratory, London, United Kingdom, and the Samara TB Service, Samara Oblast, Russian Federation, were cultured on Lowenstein- Jensen slants for 4–6 wk at 37°C. Genomic DNA was isolated usingn a modification of the method described by Santos et al. (1992) and purified using a DNeasy Blood and …	Clean sweep. e.g. "Sweeps of colonies were harvested, lysed by vortexing with glass beads and genomic DNA purified using a DNeasy Blood and Tissue kit (Qiagen)."	Clean sweep. e.g. "...sweeps of colonies or confluent growth were harvested for DNA extraction." but they also did single colonies e.g. "In addition, we isolated 27 individual coloniesfrom a single sputum specimen and sequenced each."	Not stated explicitedly but referred to "as per standard protocol" citation [29], but colony practices weren't described	Not described. "Mtb isolates were subcultured and aliquots stored frozen at minus 80°C prior to shipping to the LSHTM where they were subcultured on Lowenstein Jensen slopes."	Single colony (acronyom is SCI, under Table 1)	Single colony e.g. "coverage ranging between 150 and 244 reads per base pair"	Not reported	No not reported	Not described, the supplemental information didn't specify either how the cultures were plated	DNA extraction was performed as follows from LJ culture: a big loop of colonies was lysed with lysozyme and proteinase K to obtain DNA using CTAB/chloroform extraction and ethanol precipitation. -- assuming this is clean sweep?	Unclear from description of lab procedures.	Unclear.	Unclear.	Not reported	Not described	Not reported	Not reported	Unclear; only mention of lab methods was that cultures were set up in the Malawi labs	Unclear	Not described in much detail	Unclear	Lab methods referred to another paper, but details were not described	Unclear	Referred to standard guidelines in UK, but not clear still if sweep or single colony	not clear; "Mtb isolates were subcultured on Lowenstein Jensen media and DNA extracted at the Oxford University Clinical Research Unit in HCMC using the cetyl trimethylammonium bromide (CTAB) extraction protocol as described previously"	Not reported	In supplemental info, they described that a subset underwent single colony selection	Not reported	Unclear	Not reported	Not reported	Culturing procedures were not described	Unclear if clean sweep.
Methods Used to Define Phylogenetic Clusters
Statistical? (Yes/No; if Yes, Which Tools?)	No	No	No, statistical methods were not discussed	No	NA; phylogenetic tree not done	No. Wasn't described and authors didn't use statistical methods; besides marginal likelihood estimates to identify the optimal substitution, clock and demographic models for Bayesian evolutionary analyses.	No	No	Yes; hierarchal clustering "Strains were grouped into genomic clusters (GCs) defined by a maximum distance of 12 SNPs between one isolate and the nearest neighbour, as previously suggested as the minimum threshold of transmission"	No	No	NA	no; only used regression methods to root trees with date most compatible with molecular clock	Not reported	na; phylogenetic tree not done	no; even though they said they used a GTR model plus a gamma parameter, specific statistical methods weren't discussed	yes, this was explictedly mentioned, used to define population structure, used hierBAPS (for nested clustering) e.g. "Three nested levels of molecular variation were fitted to the data using 10 independent runs of the stochastic optimization algorithm with the a priori upper bound of the number of clusters varying over the interval 50-300 across the runs."	no, specific statistical methods were not described	No, not done	no, specific statistical methods were not described	no, specific statistical methods were not described	yes; for their phylogenetic analysis, they referenced using Bayesian topology inference. They also described using a Hasegawa-Kishino-Yano nucleotide substition model	yes; RASP [citation 59] implements both Bayesian and parsimony approaches to analyze ancestral geographic ranges of MTBC lineages; in the supplemental info, they further expanded upon this and described a full-hierarchical Bayesian approach assuming no prior info about ancestral distributions	no; statistical methods were not described thoroughly. Note that both coding and noncoding SNPs were included	no; even though they said that RAxML software was used, they didn't specifically describe the statistical methods used	No	NA	yes; Bayesian criteria scores obtained using Model Generator v0.85 (reference citation [46])	na; phylogenetic tree wasn't done	yes; Bayesian Markov chain Monte Carlo method	no; although they described that the maximum likelihood phylogenetic inference tree was built in PhyML using the generalised time reversible (GTR) substitution model, they didn't discuss the specific statistical methods	No	na; phylogenetic analysis was not done	No	no, statistical methods weren't described in detail even though they did compute a maximum-likelihood phylogenetic tree using RAxML, using the GTRCAT model.	no; they used RAxML but didn’t specify specific statistical methods	no, not clear; only mention of their methods for phylogenetic analysis was caption for figure 4 "Whole-genome Bayesian inference distance tree"	no statistical methods not described	No	na; phylogenetic analysis was not done	no, even though they used RAxML to infer ML phylogenetic trees	no statistical methods e.g. they only stated that phylogenetic tree was created using FastTree v2.1.9	na, not done	No	na; not done	No	No	na; not done	No
Visual? (Yes/No)	Yes, Figure 1	Yes, Figure 2	Yes, Figure 1	No	na; phylogenetic tree not done	Yes	yes; using FIgTree v1.4.2	yes (Figure 2)	no? (figure 2 shows genotypes)	No	No	No	Yes	na, wasn't done	NA	Yes	Yes	yes; figure 2A?	Yes	yes; figure 2 (unrooted)	yes; figure 3	No	Yes	No	yes; supplemental figure 3	yes, supplementary figue 2	no not done	Yes	No	No	yes; figure 2	yes; figure 1	No	No	Yes	No	yes; figure 4 for Lineage 2 Beijing clusters	yes; figure 3	No	No	yes; figure 3, circular phylogenetic tree	yes, figure 2	No	yes; figure 4	No	no (figure 3 is a minimal spanning tree -- different from maximum? It looks like transmission tree, as it is based on epidemiological links)	No	No	No
Clusters Correspond to Epidemiologically-Meaninful Groups?	Yes. 10/14 clusters were linked to a single city, with the remaining four clusters linked to two cities.	Yes, two epidemiologically linked clusters (010 and 007, 036 and 046)	Yes, they retrospectively identified 40/63 (63.5%) epidemiologic links	No; (e.g. "strikingly, we also find that the micro-evolution of MIRU loci within the cluster evolved in a way that was not informative for molecular epidemiological purposes")	Yes; "Among participants with person-to-person links, 29 of 41 (71%) had a matching RFLP pattern with their epidemiologic link and their median pairwise SNP difference was 10 (IQR 8–24)"	Yes. Five clades and their transmission events were discussed	No	Yes, table 1 shows which patients for which cluster/group have epidemiologically confirmed links	Yes	No	No; didn’t examine transmission within genomic clusters	No	Yes; 42 RFLP clusters were identified for which an epidemiological link was identified	Yes, epidemiologic links (i.e., shared venues) were found in all but 1 cluster	Yes, cluster cases seemed to be linked epidemiologically e.g. "Links were confirmed by single nucleotide variant (SNV)-based analysis (threshold to define clusters: ≤5 SNVs) [13]. Cluster cases were immediately reported to RCM and local public health authorities that confirmed 52% of links"	Didn't include epidemiological data	Not reported	yes; figure 3 shows correlation of epi data with WGS	no, no clustering was done	no; didn't look at transmission within clusters	no; didn't discuss verification with epidemiological data	not described, they didn't examine the epidemiological consistency with the genetic data	not described; but figure 3 shows that "emergence of lineage 2 linked to arrival of modern humans in East Asia" and "3000-5000 years ago expansion of Beijing family linked to spread of agriculture"	yes; epidemiological linkages of MDR-TB cases were shown in figure 2, where arrows show known epidemiological links	no, it was inconclusive because "although we did identify clusters of active disease within friend and family groups, we did not comprehensively and actively screen all contacts for disease (which is currently not done within the national tuberculosis programme)." they also discussed resource limits to thorough assessment	only one household link (index/parent M23 – contact/child M12) was consistent with a recent transmission event on the tree and by genetic distance (SNP difference = 1)	I think the clulsters for the outbreak isolates that were epidemiologically linked to outbreaks were signficant	no; epidemiological data wasn't included	According to Figure 2, WGS identified 3 clusters, although they only described individual patient-level epidemiologial links. Molecular MDR-TB cluster of 5 isolates; Contact tracing within this cluster did not confirm any epidemiological link between patients I to IV. However, a link between patients IV and V was assumed...The two sisters (III and VI) were confirmed to have a direct epidemiologic…	yes; "In our study, on the basis of MIRU-VNTR genotyping alone, in which all isolates are as- sumed to be genetically equivalent, the majority of putative transmission events (13 events) were linked to MT0001"	no, which was explicitedly stated. "We do not have epidemiological evidence that these patients formed a probable cluster."	not described and epidemiological info was not included	I thnk there was only 1 cluster reported here. "Among the 14 cases identified, 5 (36%) were linked to this outbreak through laboratory investigations. WGS analysis enabled us to link strains from 2 initially independent contact tracing investigations and relate 5 cases with no previously identified epidemiologic link."	na; no clustering was done	yes; discussion of epidemiologically linked patients	clustering was not described	no; e.g. "WGS demonstrated that large M. tuberculosis genotype clusters identified with routine MIRU-24 typing were not indicative of local transmission"	not elucidated clearly. But figure 3 phylogenetic tree stated "pediatric (star) and adult (circle) cases are colored where genomic epidemiology identified a clear source case (n = 12)". They also mentioned that "In 8 cases, the genomic distance between the pediatric case’s isolate and the nearest BC isolate with an identical genotype precluded transmission (81–170 SNVs). In 1 case, the child’s is…	No. Described that clear transmission patterns between three of the six cases could not be found. Also, although "WGS confirmed isolates’ relatedness, the differences between isolates were not significant enough to infer transmission patterns between cases within the apartment block and those from the gaming centre"	clustering not done but it was reported that "WGS identified the outbreak link between the index patient and the HCW with active TB disease"	Not reported	Not reported	not described; they noted that there were two MDR clusters, whose significance is unclear	no, epidemiological info was not included, and links were not discussed	na; no clustering done	yes "the few pairs of isolates with confirmed epidemiological links, except for one pair, had a maximum distance of 12 SNPs. "	yes; cluster investigation resulted in 41 patients to be epidemiologically linked and for the remaining 93 patients an epidemiological link could not be identified. The proportion of confirmed epidemiological links identified in WGS clustered isolates was 57.4% (39/68) compared to 30.6% (41/134) among VNTR clustered cases. Among the 66 patients that were not clustered by WGS, two were epidemiolog…	inconclusive? "less than one third transmission links were confirmed"	yes according to the following sentence "Transmission links were confirmed in 60% (9/15) familial contacts and 22% (2/9) in non-familial contacts."
How Many from Each Lineage	4 major TB lineages were identified: 32/205 (15.6%) of isolates were assigned to Lineage 1(EAI), 16/205 (7.8%) to Lineage 2 (Beijing), 43/205 (21.0%) to Lineage 3 (Delhi/CAS), 113/205 (55.1%) to Lineage 4 (Euro-American super-lineage).	The vast majority of isolates belonged to lineage 4 (62%) (Europe, America and Africa) while 30% belonged to lineage 2 (East Asia), with lesser representation from lineage 3 (8%, India and East Africa)	37/103 (35.9%) isolates classified as lineage 4.2.2.1, 20/103 (19.4%) isolates of lineage 4.1.2 (Haarlem genotype), 17/103 (16.5%) isolates of lineage 2.2.1 (Beijing genotype), 15/103 (14.6%) isolates of lineage 4.8 (H37Rv-like strains), 8/103 (7.8%) isolates of lineage 4.4.1.1 (S-type), 2/103 (1.9%) isolates of lineage 4.2.1 (URAL genotype), 1 isolate of lineage 4.1 (Ghana), and 1 nonclassified …	Not described	Not reported	Not described	1 cluster in East-Asian lineage (sensu stricto modern Beijing lineage), or 95/165 isolates; remaining 5 strains belonged to Euro-American lineage	yes, Figure 1 shows lineage distribution	4 genomic clusters from Euro-American lineage 4; all strains were from this lineage	Not reported	no clusters described but; "47 isolates from lineage 4, 9 isolates from africa and north america, 1 isolate from lineage 1, 1 isolate from lineage 3; 3 isolates from lineage 6"	lineage-specific SNPs were identified according to Stucki et al. in Table 3 of the appendix; belong to either the Euro-American (4 isolates with frequency of proportion of reads that match the base of 1) or East-Asian lineage (3 isolates with frequency of proportion of reads that match the base of 1)	specific numbers from the 4 identified dominant lineages were not identified? Euro-American, East-African Indian, East-Asian, Indo-Oceanic	Not reported	Displayed visual in Table of the lineages but only percentages given in Table	see figure 1A; "In this population, by spacer-oligonucleotide (spoligotype) analysis, 71.8% of strains shared the Beijing genotype. The remainder belonged mostly to the EuroAmerican lineage (22.4%), including the T, Haarlem, and LAM families. CAS and EAI lineages accounted for 0.5% of the analyzed population"	"Two-thirds belonged to the Beijing lineage, which was dominated by two homogeneous clades"; "Of the 1,000 Samaran isolates, 642 belonged to the Beijing lineage, 355 to the EuroAmerican lineage, two to the CAS lineage and a single isolate to the EAI lineage, reflecting the proportions seen in the whole patient population"	Not reported	Table 1 shows the lineage of each sample. Also mentioned that "In the present series of patients, 27/74 (37%) were Beijing/East Asia (Lineage-2), 25/74 (34%) had a lineage of Delhi/Central Asia (Lineage-3), 17/74 (23%) were European/American (Lineage-4) and 5/74 (7%) were East Africa/Indian Ocean (Lineage-1)."	not described explicitedly, although figure 1 shows lineage by spoliotype family	see figure 1; they didn't describe mumber of isolates within each lineage besides "the vast majority of isolates (95%) belonged to lineages 2 and 4, with lesser representation from lineages 1 and 3."	Not reported	Not reported	"Forty-six MDR strains (15 strains from Thailand, and 31 from California)" ; strain lineage of each isolate given in Table 2	based on supplemental figure 3: "Lineage 2·2·1 and lineage 2·2·2 form 33% and 50% of isolates tested" The remaining isolates were lineage 4	yes, described in the legend of figure 4 (assuming it shows number of isolates)	two distinct lineages pre-outbreak MTB were discovered but they didn't report size	Not reported	Not reported	lineage A (n=13) and lineage B (n= 19) and unknown (n= 9)	"The most common lineage among the samples analysed was the East-African Indian Lineage 3 (n = 6, 33.3%) followed by the Euro-American Lineage 4 (n = 4, 22.2%), Indo-Oceanic Lineage 1 (n = 4, 22.2%), and East-Asian Lineage 2 (n = 2, 11.1%) (Fig 1)."	All nine isolates belong to the Rangipo strain, which is categorized as the Euro-American Lineage 4	all isolates belonged to Beijing SIT1 spoligotype	table 1 shows how many from each lineage; 4 from 1, 3 from 2, 11 from 3, and 44 from 4	(68%) were lineage-4, with 16% lineage-1, 4% lineage-2, and 12% lineage-3 (Table 1).	they said "Of the 20 strains causing reinfection, 1 (5%) was lineage-1, 5 (25%) were lineage-2, 2 (10%) were lineage-3, and 12 (60%) were lineage-4"	East-African Indian (474; 28.0%) and Beijing (470; 27.8%); 4 MIRU-VNTR clusters, which belonged to EAI Lineage 1 (clusters A and B with 5 and 4 isolates each) and Beijing Lineage 2 (clusters C and D with 11 and 10 isolates each) strains	table 2 shows the number of patients/isolates (I believe this is 1:1 ratio) from each lineage (e.g. euro-american, east-asian, east-african indian, indo-oceanic)	Not reported	the strain of both index patient and HCW belonged to the West Mercian lineage V1004	Lineage 1 (n=388); Lineage 4 (n= 192); Lineage 2.2.1 (n= 957)	Lineage 2 (293 patients), Lineage 3 (3 patients), Lineage 4 (61 patients)	6 isolates from sublineage 1, 8 isolates from sublineage 6	Six of the isolates investigated in this study are from sublineage 1, 8 from sublineage 6	Not reported	Not reported	Twenty-four percent (127/520) ofM. tuberculosis isolates belonged to the EAS lineage, followed by 22.5% belonging to the Delhi/CAS lineage	Not reported	Not reported
Are Strains Drug Resistant or Drug Sensitive?	Forty-eight (67.6%) MDR-TB strains	Drug resistant mutations were examined	MDR	Not described	Not reported	Not described	drug-resistant	extensively drug resistant	Not reported	drug sensitive	drug resistant	no, not either	both	they studied MDR-TB strans	both; there were some cases that were sensitive	drug resistant	drug resistant	both	both	mostly drug resistant (see table 1), but they mentioned "With two exceptions, little variation was seen in isolates taken from the same patient over time (2-15 SNPs). For two patients (A70011 and A70067) longditudinal sampling indicated subsequent infection with a different strain of Mtb. (Table 3) In both cases the initial strain was drug sensitive and the second strain was MDR"	drug resistant	drug resistant	Not reported	drug resistant	drug resistant	drug resistant	Not reported	drug resistant	drug resistant	na; wasn't looking at drug resistance	drug resistant and drug sensitive	Not reported	both; figure 2 shows the proportion of drug sensitive and MDR-TB for each year 2008-2018	NA; wasn't looking at drug resistancy of strains	both; lineage 2 were all drug sensitive, lineage 3 were associated with drug resistance	Drug resistant	drug resistant	drug resistant e.g. "1 pediatric patient with documented exposure to 2 adult TB cases, 1 with MDR-TB, and 1 with a pan-susceptible organism"	drug resistant (MDR)	Not reported	Looked at drug-resistant mutations	Not reported	The three strains from KwaZulu-Natal were designated as KZN-V4207 (drug-susceptible), KZN-V2475 (MDR), and KZN-R506 (XDR). The remaining 8 strains were all XDR	both; many of the strains were reported to have drug resistant strains "although most of the strains tested sensitive to ethambutol as well."	drug resistant	Of the 12 included isolates, 2 were MDR, 2 were streptomycin (STR) resistant, 4 were susceptible, and DST data were not available in the NTR for the remaining 4 isolates	resistant; gives percent of strains that are MDR, or mono-resistant	not clear, but there was a sentence that said "the index of Pair 3 was a multidrug-resistant TB (MDR-TB) patient"	Not reported
Methods Used to Infer/Refute Transmission
General description of methods for inferring transmission	Compared WGS and epidemiological data	WGS and MIRU-VNTR typing and pattern analysis	Completed WGS for 103/110 isolates. Applied Bayesian statistics and epidemiological analysis	WGS used to confirm epidemiological links, with cases defined as <5 SNPs	based on the absence of genotypic or genomic transmission links between close contacts. WGS used to identify SNP threshold indicative of transmission	Manually investigated temporary phylogeny for pairs and triplets of closely related isolates for evidence of transmission in Norway (using TransPhylo)	SeqTrack was used to create transmission networks among the clades. WGS confirmed recent transmission of drug-resistant TB.	applied cgMLST-based WGS to infer transmission	WGS and epidemiological data to infer transmission in retrospective study	examined 17 isolates sharing the E0169 profile and their degree of genetic similarity eg. "...revealed that 15 of them were identical, whilst two isolates differed from the main cluster by 1–2 SNPs each"	na; didn’t look at transmission	NA	analysis of mutation rate and phylogenic tree provided by WGS to refute and affirm epidemiological inference	use of whole-genome sequencing to identify genetically clustered cases; Cases were considered clustered if their MDR-TB strain matched the strain of at least 1 other case within 5 or fewer single nucleotide polymorphisms (SNPs)	Use of WGS and single nucleotide variant (SNV)-based analysis to determine epidemiological clusters e.g. "Using a Core Genome Multilocus Sequence Typing scheme (Ridom SeqSphere+ v4.1.9, threshold to define clusters: ≤6 alleles) we identified 56 patients involved in transmission events with a clustering percentage of 12%. Links were confirmed by SNV-based analysis (threshold to define clusters: ≤5…	WGS was used to confirm evolution of drug resistance	examined genetic distances (SNPs) separating each household pair of isolates	WGS to confirm drug resistance transmission	WGS to confirm drug resistance transmission	WGS to confirm drug resistance transmission	WGS to confirm drug resistance transmission	na; didn't look at transmission	na; doesn't infer transmission, looking at lineage	WGS to infer transmission	WGS to confirm transmission of drug resistant mutations	compared the use of genetic and epidemiological data for transmission inference.	WGS ot determine MTB outbreaks based on SNP genetic distance	WGS to determine drug resistance evolution	WGS e.g. use of SNP genetic distance e.g. "isolates from the two epidemiologically linked sisters differed by 12 SNPs."	WGS was used to identify transmission dynamics at a higher resolution; hierarchical clustering of SNPs showed two lineages of MTB that suggested two simulateneous outbreaks	WGS to confirm recent tb transmission	whole-genome sequencing was used to shed light on potential differences in the encoded pathogenicity of this strain.	"WGS led to the rapid identification of this transmission event. Real-time feedback between the microbiology laboratory and the TB control center prompted further contact investigations and identification of additional epidemiologically linked cases."	WGS to confirm transmission	WGS as well as traditional methods to study the spead of TB	use of WGS to confirm transmission	wgs and phylogenetic analysis	MIRU-VNTR and WGS, as well as contact investigation	Use of WGS to "elucidate transmission patterns between cases"	use of contact tracing and WGS to identify transmission links	WGS and phylogenetic analysis	They used the comprehensive analyses of epidemiological/drug-resistance phenotypic and genotypic data to describe the epidemiological/drug-resistance characteristics	WGS	WGS applied to Beijing isolates, as well as isolates from R220 and an ancestral Beijing cluster.	na - study wasn't looking at transmission	WGS to confirm transmission	WGS and VNTR	WGS used to confirm transmission	WGS to determine SNP per transmission event and epidemiological data
Methods Used to Determine SNP Thresholds (If Applicable)	5 SNPs, based on previous literature	12 SNPs, referred to literature	Not described	Referred to literature	They referenced past literature. They compared # of epidemiologically unlnked participants with genomic links for 3 different thresholds of <=5SNPs, <= 7SNPs, and <=10 SNPs.	NA	NA	NA	genomic clusters defined as a minimum distance of 12 SNPs (referenced a paper) "as a threshold for unlikely recent transmission and a maximum distance of 5SNPs as the threshold for likely transmission is feasible in low incidence settings"; outbreaks defined as "three or more isolates detected with a maximum distance of 3 SNPs"	na; not described	na; not described	NA	Not reported	referred to a study by Walker et al. "the use of a 5 SNP threshold in our study was informed by Walker et al., who found epidemiologic links between cases with up to 5 SNP differences, as was the case in the present study"	thresholds for SNV cluster was based on previously cited literature	NA	NA	NA	NA	na; not described	Not reported	NA	NA	Not reported	not really justified besides that it was a conservative estimate (and didn't refer to literature); "although the use of SNP thresholds to infer resistance is contentious, we chose a conservative threshold of five SNPs, and additionally required that isolates had identical mutations in all resistance encoding genes."	doesn’t seem to be based on literature but instead previous finding sin their studies	referred to paper by Walker et al. and SNP threshold of 5	Not reported	they discussed past literature, like Walker et al. and other papers that studied outbreaks. They didn't say explicitedly how they obtained their SNP threshold though	Not reported	referred to previous literature (cited [14-16])	they referenced previous literature about the <=5 SNP threshold	referred to Walker et al. 12 SNPs	they referred to other literature in 3 other referenced papers	they said it was "on the basis of the distribution"	they didn't described rationale for use of <=10 SNPs for relapse, and >100 SNP for reinfection except that it was based on their own data/interpretation?	Not reported	Not reported	Not reported	Not reported	cited Wlodarska et al.; they used difference SNP thresholds to explore distribution of potential transmission clusers e.g. 5 SNPs, they found n=109 clusters, and n=164 and n=220 for 10 and 20 SNPs	Not reported	Not reported	NA	Not reported	used a cutoff maximum of 12 SNPS according to referenced citation [14] by Walker et al.	as suggested by Walker et al. citation [12]	Referred to paper by Yang et al.	na; the study was using WGS to determine this
Epidemiology Data Included? (Yes/No)	Yes; table 3	Yes, table 1 has characteristics on age, gender, place of birth, tuberculosis type, treatment outcome	Yes, Table 4 in appendix	Yes. Table 1 and Table 3	yes, table 1	Yes. Figure 2 shows arrival times and country of origin for each case but no other epidemiological info	no; they had stated that "[they] lacked clinical and epide- miological information to enhance our genomic analysis"	patient origin given in supplementary material	yes; see figure 1 for incidence from 1977-2014 and table 1 for demographic traits	yes; figure 2 shows contact tracing	no epidemiological info presented in the paper; it was in the additional files	no; not included in the paper	yes; used epidemiologically linked data in their methods	No	# of pateints and patient nationality of origin was given in Table	No	yes, the geographic location of samples were shown visually; figure 1 and supplementary figure 1 shows "the number of sequenced patient-isolates from each territory and city"	Yes	No	yes; table 1	yes; table 2 demographic data	no patient-level data was provided, although supplemental info gives visual description of the geographic distribution of the MTBC lineages	yes; in the supplemental figure 4, patient country of origin was described as well as supplmental table 3	yes, in the supplemental	Yes	yes table 1	yes, table 2	no; no patient-level data was included besides the date of sequencing and the hospital that the isolate came from	yes; table 1	yes; table 1 described age, gender, treatment outcome, risk factors such as drug and alcohol	yes; table 1	no; not included	yes, table 1 shows age, birthplace origin, diagnosis region, TB infection site	yes; table 1; table 3 shows proportion of culture-confirmed case stratified by different demographic variables	yes; see table 2	Yes	yes; table 1	yes, table 1 displays demographic and clinical characteristics	yes; table 1	no	yes; table 1 gives demographic traits by lineage	yes, table 1; drug resistance, sex, age, regional district, ethnicity, occupation	yes in table 1; demographic information was the geographical origin of the sample, age, gender, and HIV status	no; asides from origin of strain (hospital) in table 1	yes; figure 1 in supplementary data shows geographic distribution of isolates	yes; table 1 shows gender, age, year of diagnosis, country of birth	yes; table 1 has age, gender, ethnicity, comoribidities	yes; it was described in sentence form	yes; some information about age and ethnicity was described
Transmission Tree Modelling (Yes/No)	No	No	Yes. Figure 1 in appendix shows this (household and social links within WGS-predicted clusters)	No	No, not done	Yes. This was the main focus of the paper using TransPhylo	yes; had to search up what SeqTrack was	No	No	No	No	No	No	No	No not reported	No, not done	No	yes; figure 3 combined with wgs data	No	No	No	No not done	No	No	yes; see figure 4	No, not done	No	No	yes; figure 1	yes; supplemental figures X and XI show this	No	No	yes, figure 1 shows index case, and relation with cases linked to outbreak in distant cities	No	No	No	No	no not done	No, not done	No	No	No	No	No	No	yes, figure 3	No	No	Yes
Consideration of Within-Host Diversity (Yes/No; If Yes, How?)	No	Yes. "We selected isolates to estimate genomic diversity within and between hosts". Methods not described in detail.	Not described	No	No, not done	Yes. Article said within-host diversity is built into TransPhylo	No	No	No	No	No	No	Yes; analysed data using a recombination detection program	No	No not reported	No	No not reported	Yes; they investigated within-host diversity by selecting pairs of patient isolates obtained from pulmonary sites more than 6 mo apart; see figure 5	No	No	No	No	No	No	No not reported	No, not done	No	No	No	No	No	No	No not done	Yes; from sequencing, 1.3% of samples had levels of heterogeneity suggesting mixed infection	No; heterozygous calls were ignored	Yes; number of heterozygous positions was calculated	No	No	No	No	No	No	No	No	No	No	No	No	Yes; Examined WGS data for heterozygous base calls
Molecular Dating (If Applicable)
Calibration Points Used and/or Historical Samples Used (Yes/No)	NA	NA	NA	NA	NA	Yes. They used sampling dates for temporal calibration	yes; calibrated using "date of sample collection as tip dates for each genome"	NA	yes; "the mean mutation rate was estimated from sampling dates with a tip-dating approach"	NA	NA	NA	No	NA	NA	NA	NA	NA	No	No	No	yes; they stated this explicitedly "phylogenetic tree was calibrated with the two existing competing models for predicting the origin of the MTBC: a 70,000-year-old ancestor [3] or a 6,000-year-old ancestor [25] was pre-specified in BEAST"	yes; e.g. "used several key dates in human evolution"	No	No	yes, prior on the mean clock rate was based on published data and a reference was given	No	Yes	NA	NA	NA	NA	NA	NA	NA	NA	NA	NA	NA	No	NA	No not reported	NA	NA	NA	NA	NA	NA	NA
Evidence Authors Checked for Temporal Signal in Their Data (Yes/No; If Yes, How?)	NA	NA	NA	NA	NA	Yes. "Sampling dates were used to calibrate a temporal phylogeny generated with BEAST 1.8.4 [20], and tip-randomization performed to verify the presence of a robust temporal signal"	No not reported	NA	No not reported	NA; not described	na; not described	na; not described	No	NA	NA	NA	NA	NA	No	No	No	No not discussed	No	No	No	yes; temporal signal from sampling dates was tested using on root-to-tip regression as implemented in TempEST15 and was not found to be the case (R2 = 3.35 x10-2)	yes, "performed a linear regression of the temporal and genetic distances of isolates from the source case to look for evidence of a molecular clock"	yes; "Ages of the genomes were randomly shuffled 10 times and date-randomized data sets were analysed with BEAST. If the mean estimate of the evolutionary rate or of the time to MRCA (TMRCA) between all isolates obtained from the real data set is not included in any of the 95% highest posterior density intervals of estimates from the date-randomized replicates, then the data set can be considered…	NA	NA	NA	NA	NA	NA	NA	NA	NA	NA	NA	No	NA	No not reported	NA	NA	NA	NA	NA	NA	NA
Re-Infection vs. Relapse
How These Were Defined Using WGS	Not reported	Not reported	Not reported	NA	No, not done	Not described. "However, in one case (case 119) we estimated infection in Norway but the patient reported to have had an episode of symptomatic, untreated TB before arrival; the recent isolate could reflect a re-infection, or our estimation could be incorrect."	not indicated, as this wasn't the point of the study	na (didn't have this as an objective)	No not reported	not defined using WGS	Not reported	"the relapse strain differed by three single nucleotide polymorphisms, suggesting that this case was a true relapse and not cross-contamination"; "whole-genome sequencing identified 33 cases with little genetic distance (0–6 SNPs) between strains, deemed relapses, and three cases for which the genetic distance ranged from 1306 to 1419 SNPs, deemed re-infections"; "pairs with few diff erences are …	Not reported	Not reported	na; not described	na; not described	na; not described	NA	NA	NA	Not reported	NA; not a transmisson study	NA	Not described	Not reported	Not reported	Not reported	Not reported	NA	Not reported	Not reported	Not reported	Not reported	Not reported	relapse was defined e.g. "defined disease as due to recent infection if the network-determined source was within 5 years, and assessed transmissibility from forward transmissions resulting in disease."	relapse: defined as a difference of ≤10 single-nucleotide polymorphisms (SNPs); reinfection defined as difference of >100 SNP	na; not defined	Not reported	Not reported	NA	Not reported	Not reported	Not reported	Not reported	NA	Not reported	Not reported	Not reported	na; not defined
Reporting of Outcomes:
Whether or Not Authors Report Changes Made to Clinical Care or Public Health Interventions Based on Genomic Epidemiology Findings (Yes/No; If Yes, Specify Changes)	No	No	Not reported	Yes	No	No not reported	No not reported	No	No not reported	No not reported	No not reported	No not reported	No not reported	No	yes it was mentioned that "…cluster cases were immediately reported to RCM and local Public Health authorities that confirmed 52% of links". No changes were dsicussed	No not reported	No	No	No	no; not mentioned	No not reported	No not done	No not reported	not described, although it was mentioned that "Public health contact investigation activities at the time of the most recent Hmong resettle- ment (2004) also documented an MDR tuberculosis outbreak."	No not reported	No	No	No not reported	No	No not reported	No	No	yes; general practitioners were informed of the outbreak, and prompted to prioritize performing TB detection in patients with respiratory symptoms suspected to be TB.	No	No	No	No	no not reported	Not reported	no not described If this was reported	No	Not reported	No	Not reported	No not reported	no; not reported	No	no; not discussed	No not reported
STROME-ID Guidelines
TITLE AND ABSTRACT
Introduction:
STROBE-1(a): Indicate the Study’s Design With a Commonly Used Term in the Title or the Abstract	No	No	No	No; case-series design not mentioned	yes, a bit in the abstract, where they mentioned that it was a prospective study	No wasn't indicated	no; they didn't mention it was retrospective case-finding	No	no; didn't mention it was population-level study	No	No	yes; study design stated explicitedly in the title but could be more accurate	no; study didn't mention study design in title nor abstract (nothing about case-series)	Yes, they described case-control design in the title	No; not mentioned in the title	No	yes; abstract mentions that samples were sequenced using WGS prospectively	Yes; says "a retrospective observational study" in the study title	No	No	No	no, population-level study design wasn't mentioned although the title used "population genomics"	No	Yes	yes; they mentioned prospective cohort in their title	No	No	no; not described in title nor abstract	yes "WGS methods" mentioned in title	yes, they mentioned outbreak in the title	No	No	yes; they used the term prospective and outbreak investigation in the title	No	No	yes; indicated it was a population-based cohort in the title	no, not mentioned	no	no, they didn't explicitedly say that the study was an outbreak investigation, although the keyword was used in the abstract	no, case report design not mentioned in title nor abstract	no; epidemiological nature not described	yes, the title indicated it was a cross-sectional survey	No	No not reported	no; retrospective cohort used in title but technically it's case-series	No	yes; title mentioned it was a population-based study	No	No
STROBE-1(b):Provide in the Abstract an Informative and Balanced Summary of What Was Done and What Was Found	Yes	Yes	No	Yes	I suppose yes, although methods were only described sparingly	Yes. Results could have been described in further detail though	yes, although the objectives could have been stated more clearly	no; short	No	yes; methods could have been expanded on a bit more	yes, but methods could have been elaborated more	yes; seems well balanced	yes although they could have elaborated on methods more	Yes, they described statistical methods too. WGS was not discussed in detail though	no, abstract was very brief ("tweet form"); there was also no traditional abstract, as this was a letter to the editor	no; there was only really one sentence describing WGS methods, which could have been described further	yes? could be a bit more detailed	Yes	Yes	Yes	Yes	No, the methods were not discussed in-depth besides a passing mention of the use of phylogenetic analysis in the summary	no; the abstract was very short and could have expanded further on methods. WGS wasn't discussed in detail in abstract	yes; could have discussed metods in more detail though	yes; although methods could have been further elaborated on, results was a big paragraph	Yes	yes, abstract had a paragraph for each heading	no; WGS method not described in abstact	Yes	Yes	Yes	Yes	no, abstract was very brief; methods and results were not described in much detail	Yes	no; the methods could have been elaborated on further in the methods	Yes	Yes	Yes	no; the methods were not really discussed, besides mention of WGS	no, methods section was not very informative, as WGS was not discussed in detail	no; methods in abstract not described in appropriate level of detail but results were described well	Yes	yes; wgs described, as well as phylogenetic analysis	yes; it was noted that the methods were lumped into results	Yes	Yes	Yes	no; they didn't discuss whole genome sequencing in their methods	Yes
STROME-ID 1.1: The Term Molecular Epidemiology Should be Applied to the Study in the Title or Abstract and the Keywords When Molecular and Epidemiological Methods Contribute Substantially to the Study - also includes 'genomic epi'	No	No, these terms weren't mentioned in the title, abstract, or keywords	No, these terms weren't mentioned in the title, abstract, or keywords	No	no, these terms weren't mentioned. However, genomic was used ii the time, and variations of the epidemiology term was used in the abstract	No. Terms were not used in title, abstract, nor keywords	no; epidemiological information was not included in title, abstract, keywords	no these terms were not mentioned in title, abstract, nor keywords	no; only genomics was mentioned in abstract	no; wgs was only used in contact-tracing, not used in genotyping	yes; though they used genomic epidemiology	No	no; term wasn't used in the title nor abstract	No	no; wasn't used in keywords	no; keywords not included	no; not included in title of abstract; keywords not included	No	No	No	No	no; these terms weren't used	no; epidemiology keyword wasn't used in title, abstract, or keywords	yes; has the term genomic epi in the title	not in title, but WGS mentioned in the abstract	no, term not used in title, abstract or keywords	no key terms not mentioned but epidemiological and genomic determinants were used in the title	No	Yes	no; these words aren't included in the title nor abstract	yes; molecular epidemiology is in the title	No	no; however, they did use epidemiologic monitoring in keywords	No	no; not used in abstract nor title	no; not in title nor keywords nor abstract	no, these terms were not used in the title, abstract, or keywords	yes, genomic epi was included as a keyword	no; these words weren't in the title nor abstract	no, these terms were not mentioned in the title, abstract, or key terms	no; not used in title nor abstract	no; the word epidemiology was used in the title and keywords, but not specifically molecular epidemiology or genomic epidemiology	no; these don't appear in abstract nor title nor keywords	no; these words weren't used in title nor abstract	no; not in keywords, title, nor abstract, although "epidemiological" was used in abstract	no; these words weren't used in the title nor abstract	no; no keywords not available, but the word "epiemiological" was used in the title	no; not used in title, keywords, nor abstract	yes; this was used in the abstract
Background Rationale:
STROBE-2: Explain the Scientific Background and Rationale for the Investigation Being Reported	Yes. Global prevalence of TB was discussed, as well as the scope of the MDR-TB issue; rationale was described.	yes; the basis of MIRU-VNTR was described, WGS was discussed less. The rationale was provided, to address conflicting results from studies about the use of WGS technique in TB transmission	No, there was little to brief discussion about the scientific background of MDR-TB or about the methods used	Yes. WGS methods could have been elaborated more. Rationale was described	yes, scientific context was provided for drug-resistant TB, as well as WGS. Rationale was alluded to from the statement "This discordance between epidemiologic and genotypic data among close contacts also suggests that additional tools, beyond contact investigations and conventional genotyping, may be required to identify the majority of transmission events, particularly in high-burden settings"	Yes. An overview of tb was given, the limitations of current approaches to infer transmission; gives reason for focusing on population/location of interest	Yes	yes, although discussed scientific background of WGS only briefly. Rationale was provided as "Effective and rapid tools are needed to characterize and track the transmission chains of MDR/rifampin-resistant TB"	yes; this was described in appropriate level of detail	yes; it was, but it could have been expanded on further	Yes	yes; knowledge gaps in detecting relapse and re-infection	yes; provides context for added value of WGS and gaps in literature	yes but the scientific explanation was only discussed a little bit, most of it focused on global prevalence. Yes to rationale; alluded to in this sentence "These prior studies also focused mainly on drug-sensitive TB and not MDR-TB, and rarely leveraged social network analyses to evaluate data derived from venue-tracing interviews"	yes; described drug-resistant tb and studies linking the Beijing strain with greater virulence	Yes	yes; the study explained how drug-resistance acquisition works. The rationale was alluded to as "by identifying all changes that occur in a genome, it is possible to uncover co-occurring polymorphisms that contribute to resistance phenotypes or signify epistatic effects"	Yes	Yes	Yes	yes, described MDR TB and XDR, as well as WGS method. Rationale given as "Although some strains from KwaZulu-Natal have been sequenced [24,25], there has been no large-scale sequencing project from this province or studies that have systematically addressed the molecular evolution of XDR. "	yes; the spread and incidence of TB was described from an evolutionary perspective; rationale was described as "To address the apparent contradiction between an African origin of human TB and the “virgin soil” hypothesis"	yes; abstract describes that " In analogy to other crowd diseases, the origin of human tuberculosis has been associated with the Neolithic Demographic Transition, but recent studies point to a much earlier origin."	Yes	yes; rationale described as "the epidemiology and long-term outcomes beyond 2 years for these patients have not been comprehensively and prospectively studied, and potentially effective drug combinations for such cases of treatment failure remains unclear. "	yes, but only briefly and not directly e.g. "Molecular methods have been instrumental in identifying outbreaks, and single nucleotide polymorphism (SNPs) identified using whole genome sequencing (WGS) have a higher resolution in identifying transmission links compared to traditional genotyping methods such as spoligotyping or Mycobacterium interspersed repetitive unit-variable number tandem repea…	yes to both; method of WGS and TB transmission was discussed; rationale described as "The relative contributions of pathogen versus source case, contacts, and the environment in propagating outbreaks in First Nations communities in Canada are unknown"	yes; described increasing rates of drug-resistant tb as an issue	Yes	no; the scientific background of TB or the genomic epi methods used were not described in detail; however rationale was given "using whole-genome sequencing and social-network analysis in an effort to describe the outbreak dynamics at a higher resolution"	no; the scientific basis of TB nor the methods were discussed. however, the rationale was alluded to in the statement "There are few descriptions in the literature describing the epidemiology of tuberculosis (TB) in Tasmania or the types of strains of Mycobacterium tuberculosis present in its population."	yes; the incidence of TB worldwide was described. Rationale was alluded to with "It has been postulated that the Rangipo strain may be more infectious than other strains in circulation; how- ever, there are currently little published experimenta; data available in regard to this."	no scientific methods nor scientific basis of TB was discussed; rationale was given as "Genotyping is not yet routinely performed for all Mycobacterium tuberculosis isolates in France" and the need for continued surveillance using advanced molecular techniques	yes; discussed how WGS works and how it is more accurate	Yes	Yes	yes; they said in abstract that It is well recognized that accurate cluster identification is problematic with strains that are highly monomorphic and poorly differentiated using MIRU, such as Beijing lineage strains	yes MIRU-VNTR was discussed a little bit (e.g. significance of concordance genotypes). Rationale was to understand transmission dynamics with better accuracy e.g. "the linkages between cases can be further refined through whole-genome sequencing (WGS)"	yes, MDR-TB transmission and its spread was described. Rationale was alluded to as "However, there have not been reports of phylogenetically-linked MDR-TB cases within high-rise apartments."	yes, the transmission mechanism of TB was described. Rationale was alluded in this sentence "The prerequisite for appropriate prevention and optimal clinical management of TB is knowledge about likely clinical presentation, the routes of transmission and the precautions needed to prevent spread"	no; the scientific mechanism of TB or gnomic methods used were not disccussed in detail, only incidence was described. Rationale or need was described as "Despite coordinated efforts to control TB transmission, the factors contributing to its successful spread remain poorly understood."	rationale was reported as leveraging nation-wide surveillance of MDR-TB as opportunity to comprehensively investigate epiddemiological and drug-resistance characteristics of MDR-TB in China	yes; exploring drug resistance transmission dynamics in R220 strain using WGS, mentioned conflicting results in the literature	yes; scientific basis of TB was briefly described in terms of its genetic markers e.g. "The Beijing genotype of Mycobacterium tuberculosis is a virulent strain that originated out of East Asia and has disseminated around the world. It is a member of principle genetic group 1, bearing the markers KatG 463Leu and GyrA 95Thr, and is characterized by a spoligotype 000000000003771" Also, rationale des…	yes; scientific background was discussed in detail	no, specific scientifc details about TB not described, only incidence statistics were given. the scientific basis of DNA fingerprintingor WGS wasn't really discussed either Rationale was alluded to as to determine TB transmission among newcomers" e.g. "an unexpectedly high degree of VNTR clustering among refugees and immigrants occurred in both the Netherlands and Denmar"	Yes	yes; to use mole epi tools to establish transmission links	Yes
STROME-ID 2.1: Provide Background Information About the Pathogen Population and the Distribution of Pathogen Strains Within the Host Population at Risk	Yes. Prevalence of MDR-TB in Saudia Arabia was reported. Surveillance study revealed 4.5% MDR-TB cases in the country.	yes; background of the global incidence of TB was reported, as well as incidence in Sweden. They also compared TB incidence in Sweden to other Nordic countries. "Sweden is by all means a low incidence country, as the rest of the Nordic countries, with 5.3 tuberculosis cases per 100,000 inhabitants. Most of the infected patients are between 10 to 29 years of age and foreign born, of which this gro…	No, little background info was given about the pathogen population, and specifically its distribution in Serbia	Yes. Prevalence of XDR strain was briefly discussed	yes, details about prevalence of XDR-TB in KwaZulu-Natal were given; statistics about confirmed epidemiological links among individuals were generally described e.g. "However, numerous studies of TB transmission have found that epidemiologic and genotypic data do not always align. For example, a connection to a close contact could be identified for only 9–30% of genotypically-linked individuals a…	Yes. Described tranmission among African immigrants in Norway (e.g. "We focused on a large genotypic M. tuberculosis cluster (Norwegian-African large Lineage 3 cluster; NAL3C), strongly associated with immigrants from the Horn of Africa, that has been identified in Norway consistently for almost 20 years"	yes; background on MDR-TB was described and the specific strain driving this pathogen among populations in Daru Island have not been described well in literature	discussed that most MDR TB cases (19; 41.3%) were recorded in the Bizerte region in northern Tunisia, but no further background information was given about the MDR in Tunisia specifically	yes; context for the geographic location of pathogen population was described, although distriubiton of specific pathogen strain was not discussed	yes; incidence in tb in UK was described, as well as the population,although type of strain not specifically described	yes; strain in host population was described as well as its distribution (e.g. among at-risk groups)	yes; described incidence of tb in south africa; also said "The prevalence of recurrent tuberculosis worldwide is thought to be low; WHO has estimated that, of the 6·2 million cases of tuberculosis in 2011, roughly 5% were recurrences"; specific rates of recurrences not described in the countries	yes; pathogen population was described, although pathogen strain distribution in the at-risk population wasn't specifically described in the background	no; distribution within setting wasn't described	no, specific TB incidences in low-incidence countries weren't discussed; the distribution of TB wasn't specifically talked about in Italy either	yes; described the Beijing strain in context of geographic location in detail, and its incidence "two-thirds of tb cases in Samara were caused by strains belonging to the Beijing lineage"	yes; mentioned that there is a "...high incidence of MDR and XDR-tuberculosis in Samara" and referenced citaitons [3, and 16]; in the abstract, they mentioned that 2/3 of sequenced isolates belonged to beijing strain, with MDR genotypes found in 48% of the isolates overall	yes; they they described that "A cluster of isoniazid-monoresistant tuberculosis cases centred on North London was initially detected in 2000"; they discribed pathogen strain as "epide- miological investigations revealed that some of the individuals became infected after relatively brief periods of patient contact, and there were more than twice as many smear-positive patients amongst outbreak ca…	yes, described in introduction e.g. "Previous reports already indicate a high strain heterogeneity along with indication of allopatric and sympatric association of M.tb strains in Mumbai [19,20]." ; global incidence of TB was also provided for context	yes; they said "Uganda is one of 22 countries recognized as having a high burden of TB with an estimated 67,000 incident cases during 2011 [1]. MDR-TB is estimated at 1.4% in new cases (having received less than four weeks of therapy) and 12% in previously treated cases"	Yes	yes; they described the hypothesis about Africa being "a virgin soil" and how lineage 3 was common in Central Asia but also prevalent in East Africa; they also referenced phylogenetic models from past literature that supports African origin for TB	yes, a bit was discussed in the abstract and main body of paper; e.g. "Tuberculosis caused 20% of all human deaths in the Western world between the seventeenth and nineteenth centuries and remains a cause of high mortality in developing countries...Many crowd diseases emerged during the Neolithic Demographic Transition (NDT) starting around 10,000 years ago...TB is reminiscent of a typical crowd …	yes; prevalence of MDR tb in Hmong population discussed	no; although the global context and background information of XDR-TB was discussed, the specific distribution of XDR-TB in Africa wasn't discussed	yes; global incidence as well as Peruvian incidence for TB were reported e.g. "Tuberculosis (TB) remains among the top ten causes of deaths globally, with 10.4 million new cases in 2016 alone1. Peru remains a high burden country for multidrug-resistant (MDR) TB with 117 TB cases reported per 100,000 population in 2016 and approximately 9% being MDR or rifampicin-resistant (RR)"	yes, outbreak incidence rate in Canada is described, as well as those in the Canadian Prairies e.g. "While the incidence rate of TB in Canada is relatively low (4.6 per 100,000 in 2015), the decrease in the number of cases is slow, and minority groups, particularly foreign-born persons and indigenous peoples, are disproportionately affected [2]. This is especially true in the Canadian Prairies, i…	yes; "the M strain showed a declining trend, but still accounted for 29 and 40% of MDR- and XDR-TB cases"in argentina	yes; the described rates of MDR-TB in each of the 3 countries	no; two lineages were described but the specific distribution in the setting wasn't described	yes, the burden of TB in Tasmania was discussed e.g. the incidence rate statistic was given e.g. "Tasmania is considered a low TB-burden state with an incidence rate of 1.7/100,000 persons compared to 5.7/100,000 nationally in 2014"	yes; e.g. "A molecular typing study of M. tuberculosis complex isolates from 2003 to 2007 found that the Rangipo strain was associated with the highest number of district health boards (DHBs) in New Zealand (13 out of 18) compared to other clusters which were related to a median of 2 DHBs"	yes, prevalence and incidence statistics of TB in France were described e.g. "France is a low-prevalence country for tuberculosis (TB); mean incidence was 7.1 cases/100,000 inhabitants in 2015" and "Auvergne-Rhône-Alpes is the region of France with the second highest prevalence of TB (428 cases notified in 2015)"	no; background information wasn't discussed in detail	no; distribution in malawi wasn't specifically described but the lineages were described broadly, but not specifically in context of malawi	yes; background info about the setting's population was described e.g. " population of around 300 000 and a prevalence of HIV infection among adults of about 10%". some details about the distribution of TB specifically in Malawi was provided e.g. "the incidence of smear-positive tuberculosis in adults in this district peaked at 125 cases/100 000 in the mid 1990s and then fell to 80–90 cases/100 0…	yes; described incidence "Australia is a low TB incidence setting with a stable incidence of 5–6 per 100,000" and also distribution of strains e.g. "that East African Indian (EAI) and Beijing line- age strains were most common, with a recent increase in the relative abundance of EAI lineage strains related to changes in migrant flows"	no; although the incidence of TB in Canada was given, the specific distribution of TB in British Columbia was not reported e.g. "In low-incidence countries such as Canada, children <18 years have the lowest TB rates of any age group"	yes; "Between February 2012 and May 2016, six residents of an 11 storey apartment block with 160 one-bedroom units and two elevators were diagnosed with MDR-TB. The building had a ‘slab block’ design – on every level, units were arranged in a row and faced a naturally ventilated common corridor exposed to the elements"	yes, prevalence and incidence in the UK was specifically discussed e.g. "The UK is a low-prevalence country with 74% of infections occurring in persons born outside the UK" and "A total of 5664 TB cases was notified in England in 2016". The global context for TB spread was also reported.	yes; a brief 2-sentence about the background; he study also discussed the specific incidence of TB in Vietnam e.g. "described region as one of high burden country with incidence of 137 cases per 100,000 of mdr-tb."	yes; background info about global incidence about MDR-TB was reported, as well as incidence in China e.g. " China ranks second after India among all countries regarding MDR-TB burden, with approximately 73 000 new MDR/RR tuberculosis cases reported in 2016."	yes; R220 overrepresented in Western Cape; e.g. "R220 is a member of sublineage 6, representing a modern Beijing variant. R220 constituted over 75% of isolates of the Beijing clade in 2005-2006 in the Western Cape, and accounted for 42% of the increase in drug-resistant cases since 2001 [27]. R220 was also found to be prevalent among children infected with drug-resistant TB in the region [35]"	yes; described the Beijing strain and also its distribution in the Western Cape of South Africa e.g. "Currently, the Beijing strain constitutes a significant component of a major outbreak of TB in the Western Cape of South Africa, where it represents 36.5% of the drug-resistant cases (in a sample between 2005 and 2006"	yes; Testing (EUCAST) has set a provisional clinical breakpoint of ≤ 0.25 μg/ml irrespective of test method (host population doesn't seem to be region specific)	yes; although they gave only a single sentence about the global background context about TB; the distribution of TB specifically in the Netherlands was discussed, as well as the incidence among the country's immigrant population	yes; described incidence statist cin hint	no, not really discussed specificlaly about its distribution in this region; it only discussed policy landscape	no; the distribution or prevalence of pathogen strain within study site wasn't really described
Objectives:
STROBE-3: State Specific Objectives, Including Any Prespecified Hypotheses	Yes. Study objectives stated. No hypothesis	Yes. Study objectives stated. No hypothesis	Yes, objectives stated. Discussed hypotheses in the appendix e.g. "The first hypothesis about a fast TB progression, assuming that all patients receiving an MDR TB diagnosis at the national center for treatment of all psychiatric patients with concomitant respiratory illnesses Bela Crkva (BC Hospital) have been infected in BC Hospital itself when there was >1 month between admission and diagnosis…	Yes. Study objectives stated. No hypothesis	Yes. Study objectives stated. No hypothesis	Yes. Investigate whether immigrants diagnosed with TB represent imported cases or local transmission. No prespecified hypothesis	yes; objectives were stated. "describe drug resistance muta- tions and temporal accrual of these mutations". No hypothesis mentioned.	yes; no hypotheses	yes to objectives e.g. "to study transmission of Mtb in one of the world’s least populated regions with one of the highest TB incidences and with a low genetic diversity of circulating Mtb strains." no prespecified hypothesis	yes to objectives, which involves use of MIRU-VNTR in identification of the strain, and WGS in its tracing; no hypothesis	yes; no prespecified hypothesis	investigated use of WGS to distinguish the source of relapse in patients infected with mtb; no hypothesis	yes; although no prespecified hypothesis given	yes both were stated. they hypothesized that MDR-TB cases would report more person-time exposure to community venues than controls.	yes to objectives; "we describe the results of a centralized WGS-based model for TB diagnosis and surveillance applied at regional level and how this model extended to a national scale in Italy or other low TB incidence countries could bring benefits to Public Health and patient management, saving costs for the Health System."	no prespecified hypothesis; yes, objective was to use whole-genome sequencing to examine the microevolution of Beijing strains, collected in Samara, focusing on the acquisition and spread of drug resistance.	yes; no hypothesis; "we used WGS to investigate the molecular mechanisms of resistance, fitness compensation and positive epistasis that together determine the transmissibility and prevalence of drug-resistant strains. Comparative analysis of XDR isolates from the UK addressed the origin of highly drug-resistant tuberculosis in this low-prevalence country"; this was in Results section but they st…	yes; objectives stated, no prespecified hypothesis	yes to objectives but no specified hypothesis	yes objectives are stated, no prespecified hypothesis	Yes; both objectives and hypothesis were stated	yes; objectives were stated. They were also testing the pre-specified hypothesis about Africa's "virigin soil" hypothesis where its population had no previous exposure with the disease. Also they "...proposed that increased TB mortality in Africa was driven by the introduction of European strains of M. tuberculosis alongside expansion of selected indigenous strains having biological characteristi…	objectives yes but no prespecified hypothesis	yes objectives stated; no prespecified hypothesis	yes to both; "objectives were stated and hypothesis : We postulated that a substantial proportion of home-discharged patients with extensively drug-resistant tuberculosis that had not responded to treatment would remain infectious and generate secondary cases of extensively drug-resistant tuberculosis in the community."	yes to objectives "understand the evolution of isolates within this cluster, infer the timing of emergence of antibiotic resistance, and identify genetic bacterial factors unique to this cluster that may have contributed to its succes"; no hypothesis stated except maybe " that a subset of these mutations [unique to the core cluster of 57 isolates] may have contributed to transmissibility of this …	yes to both; "the objectives of this study were (1) to explore and describe WGS characteristics and potential DNA changes between outbreak and endemic strains of MTB with the same DNA fingerprint and (2) to understand the relative contributions of pathogen versus source case, contacts, and the environment in the propagation of First Nations outbreaks." their hypothesis was that "We postulated tha…	yes to objectives; no prespecified hypothesis	yes to objectives; no prespecified hypothesis	yes; objectives described but no prespecified hypothesis	yes to objectives but no hypothesis; "define the epidemiology of TB in Tasmania"	yes; objectives stated but no hypothesis	yes objectives could have been stated more clearly but purposed was described as to "discriminate transmission clusters otherwise undetected by the spoligotyping method. "	yes objectives, no hypothesis	objectives yes were stated but no prespecified hypothesis	yes to objectives, but no prespecified hypothesis	yes to objectives, but no prespecified hypothesis. Objective was stated as "in order to assess the contribution of local TB transmission and guide public health intervention efforts...to establish the frequency of true transmission chains within these clusters."	yes, objectives stated "to identify source cases and to quantify the extent to which transmission within the province contributes to the overall burden of pediatric TB in BC." hypothesis not available	yes brief sentence about objectives stated but no pre-specified hypothesis	yes, both were explicitedly stated e.g. "To report an outbreak which manifested 12 months after a patient with pulmonary tuberculosis was admitted to Queen Elizabeth Hospital Birmingham." The hypothesis was stated in this sentence "the OCT therefore hypothesized that transmission had occurred from the index case to the HCW on that day during an AGP"	yes; stated in abstract that they wanted to look at transmission dynamics although it was very brief; no prespecified hypothesis although later in methods they said "We hypothesised that Beijing lineage or sublineage 2.2.1 was more transmissible than Lineage 1, and/or more capable of causing active disease in infected hosts, in the local Vietnamese Kinh host population"	yes objectives were stated "describe the epidemiological/drug-resistance characteristics, potential drug-resistance genes/intergenic regions (IGRs)/SNPs, and the effective population changes of MDR-TB in China". hypothesis not available.	yes both objectives and hypothesis stated; e.g. "Using these whole-genome sequences, we reconstruct a phylogenetic tree and map drug-resistance mutations on them to examine the hypothesis of clonality"	yes; objectives were to map drug-resistance mutations on them to examine the hypothesis of clonality"; hypothesis was "that drug resistance is spreading clonally through the region"	yes; objectives stated but not prespecified hypothesis e.g. "defines susceptibility criteria for bedaquiline and addresses uncertainties around the genetic basis of resistance and cross resistance"	yes; objectives stated but no prespecified hypothesis	yes; objectives stated but not hypothesis	yes to objectives; no hypothesis	yes objectives were stated but no prespecified hyothesis
STROME-ID 3.1: State the Epidemiological Objectives of Using Molecular Typing	Yes. Determine transmission dynamics of MDR-TB	Yes, compare epidemiological linking with genotyping	Yes, to determine transmission routes, strain dynamics, and bacterial evolution in Serbia (country-level)	Yes. WGS used to confirm epidemiological links between cases	Yes	Yes. Use molecular typing tools to infer transmission networks in population	yes; determine evolution of drug resistance	yes, WGS was used to investigate transmission	yes; to help infer transmission	yes; to infer transmission	yes; this was described	yes; to determine source of relapse in patients infected with mtb	yes; "assess the rate of change in the genome over relevant timescales to infer epidemiological transmission"	Yes	yes; to track transmission of TB in a low-incidence country	yes; to determine transmission of drug resistance	yes, in the body of the paper, they state WGS can be used to infer transmission and prevalence of drug resistance strains	yes; in the abstract they state they want to use WGS to resolve the transmission network compared to current molecular strain typing approaches, including analysis of intra-host diversity within a specimen, across body sites, and over time, with identification of genetic factors underlying the epidemiological success of this cluster.	yes, to infer transmission	yes; used WGS to determine transmission of MDR tb "in this cohort of retreatment patients"	Yes; to determine whether XDR-TB emerged recently	yes; to determine timeline of lineage evolution in Ethiopia and Africa	yes; see figure 2; they also mentioned "In contrast, our alternate model MTBC-185 postulated initial branching of Out-of-Africa lineages as early as 126,000–174,000 years ago when focusing on the branch leading to modern strains "	yes; to determine establishment and importation of WTK strain within California among immigrant group	yes; to infer transmission of drug resistant tb	yes for inferring transmission network	yes, to determine the role for "... the source case, contacts, or the environment in the propagation of an outbreak"	yes to determine transmission	Yes	yes; this was stated in the abstract to determine outbreak transmission	yes; to determine epidemiology/spread of tb in tasmania	yes; to determine prevalence of the Rangipo strain in New Zealand	yes, to determine transmission clusters	yes; to determine transmission and prevalence	yes; to determine spread of tb	yes, they wanted to determined proportion of recurrent TB due to relapse or new infection. Stated in objectives, sentence at end of intro e.g. "assessed the effect of HIV, M. tuberculosis lineage [13], and other factors on the rate of recurrence due to reinfection or relapse."	yes, to explore TB transmission	yes to determine transmission dynamics of pediatric TB	yes, to identify transmission links between cases	yes, investigate epidemiological characteristics of an outbreak in the UK	yes; to examine transmission dynamics	yes, describe the epidemiological and drug resistance characteristics	yes; to determine origin and evolution of drug resistance	yes; to determine drug resistance evolution	reported they wanted to use WGS to characterize resistance associated variants	yes; clarify the molecular epidemiology among immigrants from high tb incidences	yes; to obtain a more detailed accurate representation of tb tranmission in the Neteherlands	infer transmission	yes; to determine transmission dynamics
METHODS
Study Design:
STROBE-4: Present Key Elements of Study Design Early in the Paper	No.	No	Yes, they indicated it was a retrospective population-based molecular epi study in the abstract	Yes	yes; they mentioned it was a prospective study in the abstract	No. Nature of the population-level study wasn't discussed early on in the paper	yes; on second page	no, study design wasn't explicitedly described	Yes	Yes	No; didn't mention it was retrospective case-series	Yes	yes; first paragraph of methods section	Yes	No	No	Yes	Yes	Yes	yes; mentioned whole genome sequencing in introduction	Yes	no, population-level design wasn't mentioned	no; design wasn't mentioned until results following a long introduction	yes; referred to genomic epi approach in second sentence of abstract	Yes	no didn't mention it was retrospective design	no retrospective study not mentioned in title or abstract	yes; WGS mentioned as second sentence in intro paragraph	yes; WGS brought up early	yes outbreka was mentioned in the title	No	No	yes, study design was mentioned in the title	yes; described use of WGS in the end of background	yes; wgs was in title and at the end of their intro paragraph	Yes	Yes	No	No	not mentioned in title or abstract, but paper states they publish "two case reports here"	yes; wgs mentioned early on	yes, cross-section design was mentioned in the title	no; no mention about the population study	no; method wasn't described until after a long introduction/background; wgs was described to some degree in the abstract however	yes; they mentioned it was a retrospective cohort study in the title of the abstract	yes; WGS mentioned early in the abstract, as well as body of the paper	yes; VNTR snad WGSearly on the festivta	No	Yes
STROME-ID 4.1: Define or Cite Definitions for Key Molecular Terms Used Within the Study (eg, Strain, Isolate, and Clone)	Defined cluster based on a maximum strain-to-strain genetic distance of five single-nucleotide polymorphisms (SNPs) as surrogate marker for recent transmission.	No, these terms were not defined, but they did define cluster "cluster was defined if no more than 12 SNPs separated a patient isolate from that of at least one isolate from another patient in the cluster"	No not explictedly defined	No not reported	No not reported	No. These 3 terms not defined although cluster was defined	no; these 3 terms not defined	yes, strain was defined explitedly e.g. "To define a strain as a part of a recent transmission chain, we fixed a threshold of <6 allele variants"	yes; genomic clusters were defined by specific SNP thresholds, as well as MIRU-VNTR clusters ("defined as strains with identical genotyping patterns… by a max difference of two loci"; "…defined as groups of isolates between which transmission could have occurred"); also isoate was defined e.g. "An outbreak isolate were defined as an isolate within a maximum distance of 3 SNPs of at least 2 other …	yes; strain was defined by the National TB Strain Typing Service	No	no; they defined criteria for cases/positive isolate ("positive culture followed by at least two negative cultures") but strain/isolate/clone was not defined	Not reported	no not defined but they did say what MDR-TB meant	no didn't define strain, isolate nor clone; yes defined cluster "... define clusters: ≤6 alleles)"	no; didn't define strain, isolate, or clone but didn't mention that "all Beijing isolates (n = 1,685) were typed using a panel of eight variable number tandem repeat (VNTR) loci, which are highly discriminatory for this lineage"; they did define extensive resistance (XDR) though	no; didn't define strain/isolate/clone but did define XDR strain "Extensively drug-resistant (XDR) strains, which are MDR with additional resistance to any fluoroquinolone and at least one of the second-line injectable agents (kanamycin, amikacin or capreomycin)..."	no, strain/isolate/clone not defined but outbreak was defined	strain/isolate/clone not defined; however they did define mixed-based call; SNPs	no; strain/isolate/clone not defined	yes; clone as defined as "...as a set of strains in which each member differs by no more than ten single nucleotide polymorphisms [SNPs] from at least one other member"	no; these terms weren't described explicitely	No not reported	no, these were not defined	Not reported	no, athough they did define cluster "A ‘cluster’ in the study was defined as a group of isolates having an identical MIRU-VNTR pattern."	no these terms were not defined	no; these were not defined	Not reported	no; strain, isolate, clone not defined	these 3 not defined but did define cluster e.g. "“A ‘possible cluster’ will be any 2 or more active cases with the same genotype as defined by the method used where temporal and geospatial association is plausible but no direct epide- miological link is identified”	yes; isolate was defined "Isolates were defined as belonging to a cluster where they contained the same copy number at all loci."	these terms were not defined	no; these 3 are not defined	no; these 3 were not defined	no; these 3 words were not defined	no; strain, isolate, nor clone not defined	no these terms were not defined	no; these 3 words were not defined	no these terms were not defined	cluster was defined, however e.g. "subtrees for whom the maximum patristic distance between descendant tips fell below a specified threshold"	not explicitedly defined	no; these terms were not defined	these three terms were not defined	no; these 3 terms were not discussed	no; these 3 terms were not discussed	no; these 3 terms were not defined	no, these terms were not defined	no, these terms were not defined
STROME-ID 4.2: Clearly Define the Molecular Markers That Were Used With a Standard Nomenclature	Yes. Referenced barcoding paper by Coll et al.	No, these markers weren't clearly defined	referred to SNP barcoding paper in the appendix	Yes	reported that "IS6110 RFLP genotyping were performed" in reference to paper about strain identification via DNA fingerprinting	NA	no; not described clearly	no, not clearly defined	Yes	yes; typed using "using 24 locus mycobacterial interspersed repetitive unit variable number tandem repeat (MIRU-VNTR)"	no; specific markers weren't described clearly	Not not reported	no; wasn't described clearly	No not defined	SNP barcoding referred to Coll et al.	not really described but "In this population, by spacer-oligonucleotide (spoligotype) analysis, 71.8% of strains shared the Beijing genotype."	they referred to a paper that showed spoligotyping patterns used to assign lineages	referred to citations 9 and 10 e.g. "MIRU-VNTR typing was performedwith a panel of 24 loci using a high-throughput method based on multiplex PCR with fluorescent-labelled primers followed by fragment separation on a CEQ8000 Genome Instrument (Beckman Coulter) [9]. Spoligotyping was conducted according to standard methods [10]."	yes, referred to a prior paper; "the SNPs defined by Stucki et al. were used for lineage identification in the Mykrobe Predictor (v0.4.2) [35]"	no; markers were not described explicitedly but the lineage of each isolate was given in Table 3	No; not clearly stated but they did refer to citation by Coll et al. about SNP barcoding	yes; they referenced Coll et al. paper about SNP barcoding "To define the population structure of M. tuberculosis in Ethiopia, we scanned the strains for diagnostic SNPs defining phylogenetic groups as recently published "	no; not defined clearly but they mentioned that for one subset of their data, they were typed " based on standard genotyping "	no; not explicitedly defined	Not reported	no not clearly defined even though they mentioned "we focused on the isolates confirmed to be of the same lineage by in silico spoligotyping and the WGS SNP barcode."; they also cited the Coll et al. paper in the supplementary	not not defined clearly	yes they refered to SNP barcoding citation by Coll et al: "The M strain could be assigned to sublineage 4.1.2.1 within a recent global Mtb SNP phylogeny [Coll et al.], as the genomes contained all three characteristic SNPs unique to this sublineage"	No not reported	Not reported	yes, figure 3 shows the spoligotyping pattern used to assign cluster isolates; also reported that in silico spoligotyping of the isolates was performed using the Total Genotyping Solution for TB (TGS-TB) database [20] and compared with published data on MTBC genotypes in the patient’s country/region of origin" but the markers used in database in the cited paper was not discussed	no; markers were not explictedly defined	no, this was not explicitedly defined	Spoligotyping was performed in silico using SpolPred (referred to citation [16] by Coll et al)	"Spoligotyping was performed in silico using SpolPred (Coll et al., 2012). Lineages were defined from spoligotype families (Demay et al., 2012)."	no; molecular markers were not defined clearly. They used spoligotyping in silico using SpolPred.	12-locus MIRU was employed to identify EAI sublineages in the SITVIT v.2 database, which referenced a paper that showed the patterns used for classification	they referenced a paper, that referenced a paper that described a standardized pattern for typing using MIRU-VTNR	no, not described	not explicitedly stated; they said sequencing was performed according to Walker et al., which described that clusters were matched to MIRU-VTNR loci according to "the typing protocol at the time of referral"	yes; they assigned isolates to sublineages based on comparison with a haplotyping scheme defined by Coll et al.	yes, they stated that "Genotyping was implemented based on 62 SNP markers" and then referred to a SNP barcode paper by Coll et al.	coded as yes -- it wasn't mentioned explicitedly in the paper asides from the statement "Virtual spoligotyping was performed by aligning (without gaps) all the reads obtained for each KZN strain against each of the 43 spacer sequences (26-bp oligos) from the direct repeats (DR) region". however, they referred to a 1997 reference that displayed standardized spoligotyping patterns	yes; they defined the markers for the Beijing strain, including KatG 463Leu and GyrA 95Thr, and spoligotype characterization 000000000003771 ; they also mentioned that virtual spoligotyping was performed by aligning all the reads obtained for each strain against each of the 43 spacer sequences (26-bp oligos) from the direct repeats (DR) regions. a paper was referenced that displayed spoligotyping…	yes; used barcode system by Coll et al to assign isolates to lineages	yes; used barcode system by Coll et al to assign isolates to lineages	they specified that 8 isolates matched to an " identical 24-loci MIRU profile (233325153324 341444223362) of the Rangipo strain"	yes, they referred to literature for VNTR markers "A set of loci optimized with high discriminatory power was chosen which includes nine general loci and three hypervariable loci" (table 2 in the reference 14)	No not reported
STROME-ID 4.3: Clearly State the Infectious-Disease Case Definitions	No. Mentioned that all enrolled isolates had to be culture-positive.	No, these cases were not defined explicitedly but mentioned that MIRU-VNTR typing was done on isolates that were culture-positive	no, cases were not explicitedly defined	Yes. Cases, probable cases, and possible cases were all defined	no not explictedly defined but they did say that XDR-TB had to be culture confirmed	No not reported	no; not described clearly	no, infectious disease case definitions not defined clearly	Yes, they described cases as culture-positive; and displayed in Table 1	yes; "Outbreak cases were defined as TB cases diagnosed between January 2011 and December 2011 with an indistinguishable MIRU-VNTR genotype belonging to UK cluster E0169, or where no MIRU-VNTR genotype was available, the case was epidemiologically linked to the outbreak."	no; case wasn't defined explicitedly but it was only looking at cases	yes; "cases were defined as single isolated positive culture when a positive culture was followed by at least two negative cultures without re-treatment having been initiated by a physician and the patient remaining free of symptoms throughout the remainder of follow-up"; also mixed infections were the presence of more than one strain"	yes; case wasn't defined explicitly but only looked at cases	No not done	no; case definition not discussed but only considered cases	not defined explicitedly but only looked at cases; they defined what a positive culture was "Prolonged hospitalization (minimum, 3 mo) is compulsory for smear/culture-positive patients"	not stated clearly; defined MDR tb case as "...resistance to at least rifampicin and isoniazid with the highest proportions in Eastern Europe and Central Asia"; only looked at culture-positive cases	no not explictedly stated but they were only looking at cases; although they did also mention molecular markers of the outbreak e.g. "Outbreak-specific polymorphisms were defined as those present in all E1244 sequences and absent from the three isolates that were separated from the major clone by 32–43 SNPs...Outbreak isolates shared a 1 bp deletion within Rv1364c, an anti-sigma factor antagonist…	no, not explicitedly stated but they were only looking at cases	No not reported	No not reported	no; not described although the previous study that was referenced said that only suspected pulmonary TB patients were included	Not reported	no; not explicitedly defined	no; not defined explicitedly but they said that included cases were only those that were "microbiologically confirmed, extensively drug-resistant tuberculosis (defined as resistance to at least rifampicin, isoniazid, a fluoroquinolone, and a second-line injectable)"	no not explicitly defined but mentioned that patients were only enrolled if they were diagnosed with pulmonary TB (culture-positive)	yes, they defined different outbreak case definitions e.g. "Canadian TB standards define the initial active TB case from which the process of contact investigation begins as an index case, the person who was judged to be the original source of infection for secondary cases or contacts as a source case (who may or may not be the same as the index case), and any persons identified as being exposed …	no; but extensively drug-resistant tuberculosis (XDR-TB) was defined as MDR-TB with additional resistance to fluoroquinolones (FLQs) and at least one second-line injectable drug, IS6110 RFLP fingerprinting; and pre-XDR status defined as Mtb resistant to INH and RIF and either FLQs or a second-line injectable agent	No not reported	yes; "Laboratory-confirmed cases of tuberculosis were defined as those with M. tuberculosis complex present on culture. Clinical cases were defined as those for which M. tuberculosis or other pathogens could not be cultured but that were characterized by a radiologic, pathologic, or therapeutic response that was consistent with active tuberculosis"	no; not defined	Not reported	Not reported	Not reported	yes, case was defined explictedly e.g. "A case was defined as due to recently acquired infection if the most likely source was within 5 years, and not due to recent infection if there was no source identified or if the source was earlier than this (even if there were other closely related strains within 5 years)."	yes; "Individuals were defined as having laboratory-confirmed tuberculosis if they had positive smears (excluding those with single scanty smears) or M. tuberculosis–positive cultures or histological evidence of tuberculosis"	no; not defined clearly	they defined cases contracted locally and outside BC province e.g. Locally: "Locally acquired infections were defined as follows: (1) those pediatric cases whose Mtb isolate fell within 0–5 SNVs of another isolate from someone diagnosed in BC and for which there was epidemiological support, or (2) those pediatric cases without WGS data but for which there was irrefutable epidemiological evidence …	"laboratory-confirmed tuberculosis if they had positive smears (excluding those with single scanty smears) or M. tuberculosis–positive cultures or histological evidence of tuberculosis."	yes, this was explicitedly stated e.g. "The OCT defined a case as a person with TB having fewer than five SNPs different from that of the index case following WGS"	no; not explicitedly defined but they did list that it had to be smear positive pulmonary TB in their inclusion criteria	not explicitedly defined but it seemed to be implied that patients had to be smear-positive	no; not defined clearly	no; they were all selected for their drug resistance along the spectrum however	no; not defined clearly	no; not defined but only included cases	no; not defined clearly	yes; “Index case” was defined as a newly notified bacteria-positive (smear-positive or culture-positive) TB patient.	no; not described clearly but seems like they had to be culture positive and associated with outbreak in San Francisco
STROME-ID 4.4: Describe Sample Collection and Laboratory Methods, Including Any Methods Used to Minimise and Measure Cross-Contamination, and Give the Criteria Used to Interpret Strain Classification	No. Sample collection was only described as being obtained from a national-level collection as part of the national TB surveillance study according to the WHO's collection policy. Lab methods were described. Contamination mitigation strategies were not discussed. Strains were classified based on a referenced barcoding paper by Coll et al.	no; contamination wasn't discussed; sample collection process wasn't described in detail but the process was displayed in figure 1. data was obtained from "archive of 801 frozen cultures obtained between 2004 and 2014 that is held at the Regional Mycobacterial Reference Laboratory for Scania County, Sweden"; strain criteria wasn't discussed; lab methods were described only briefly	No; sample collection was discussed to a limited extent, so details were reported even though not discussed extensively. They reported that isolates were obtained from a "national database of MDR TB patient". In the appendix, they also further discussed the methods of storage. Contamination was not discussed; in the appendix, they reported that strain classification criteria was based on article …	No. Not described in paper except in the referenced paper; lab methods were described, though none to describe minimization of cross-contamination, nor strain classification.	no; methods to describe contamination were not described; yes that references were given for classifiying strains; data was collected from a previous study about XDR-TB, detailed methods which were referenced in the previously conducted	No. Sample collection process wasn't discussed in detail besides that 130/133 were sequenced; cross contamination wasn't discussed; strain classification was based on 24-loci MIRU genotyping	no; contamination was not described; sample collection and lab methods were described. Strain classification was by MIRU-24, referenced citation	No, sample and lab methods were only described very briefly	No, although sample collection was discussed.	no; cross-contamination methods not described; lab methods briefly described; strain classification briefly mentioned (refered to handbook)	no; lab methods were described though not contamination; criteria for strain classification was not defined explicitedly	yes; sample collection and lab methods were described with appropriate level of detail; no methods described to control cross-contamination; yes strain classification was based on genetic distances and differed between MIRU-VNTR and WGS techniques used	no; contact tracing, genotyping, strain selection methods were described in appropriate detail; but sample collection and cross contamination not described	"Cases were recruited from a completed parent study, which enrolled a cohort of MDR-TB patients between 2010–2013 in Callao and Lima Sur"; contamination not described; criteria not described	no; they did described samples being obtained from a regional reference laboratory where routine sampling is done. The cultures were described as being consecutively collected, and details about the transportation of samples were also given (e.g. samples were sent by courier fo further testing) used "... a Core Genome Multilocus Sequence Typing scheme (Ridom SeqSphere+ v4.1.9)" to define strains;…	only mentioned that isolates came from national reference lab, no other data collection tools described; cross contamination not discussed; crtieria for strain classification was discussed e.g. "Isolates were characterized by spoligotyping according to standard methods (Kamerbeek et al. 1997). VNTR typing was conducted using a panel of 15 loci (Kwara et al. 2003) or, for isolates with a Beijing s…	no; contamination methods were not discussed ; criteria for interpretation of strain classification was cited; sample data collection was not described in detail, although it was mentioned that e.g. "patients with pulmonary disease and culture-proven tuberculosis were recruited from all 18 civilian tuberculosis dispensaries located across Samara"	no; sample collection briefly discussed as being obtained prospectively and retrospectively from England's reference lab, and that epidemiological data was collected from questionnaires; cross-contamination methods weren't described; lab methods were discussed; criteria for strain classification wasn't described except that MIRU-VNTR typing was performed with a panel of 23 loci and spoligotyping …	no; sample collection wasn't described in significant detail except that isolates were randomly sampled from a repository; lab methods were described but also referred to another citation [29]; "A total of seventy-four clinical isolates of M.tb from TB patients (49 new, 12 follow-ups and 13 retreatment cases) were randomly sampled for the study. Forty-five isolates were from the repository bank o…	yes; sample collection was described as a convenience sample, with 15 samples collected longitudinally from five patients; lab methods for drug suscpetibility testing was also described; methods to minimize cross-contamination not described except that "However, it should be noted that isolates were sub-cultured at least twice prior to DNA extraction when selection of a dominant population may ha…	yes; for strain collection they said strains were collected retrospectively and prospectively from 2008-2013 from all 11 districts of KwaZulu-Natal; cross contamination not mentioned; yes for strain classification, they mentioned that "Traditional genotyping by IS6110 fingerprinting and spoligotyping" was used to identify strains, and referred to citation [7] that said " Strains were classified a…	no these are not discussed at length in the actual body of the paper; sample collection tools or details about procedure and storage not described in body of paper but referenced citation [9] which said that "patients with suspected TBLN or pulmonary TB who came to hospitals or health centers in study sites and provided voluntary consent were recruited into the study during 2006–2010. Fine needle…	sample collection not described (unclear where they got this information?)	no; they mentioned that some were collected via contact investigation at a Buddhist temple in Saraburi Province and routinely genotyped/some available among CDC-banked specimens/and also identified by searching in a national genotyping database (California), although they didn't discuss collecting or storage procedures; contamination wasn't discussed; strain classificatio by RFLP and MIRU-VNTR wa…	yes; sample collection was done by referral hospitals, and they said "sputum samples were collected monthly for smear microscopy and culture"; however lab methods weren't described beyond that. Cross contamination wasn't discussed; strain classification typed by RFLP fingerprinting, which referenced a citation describing standardized criteria	no; yes, they referred to a parent study that was previously completed; informed consent was obtained, and they collected epidemiological and clinical data at the tme fo TB diagnosis, and culture-positive patients were included; yes lab methods were described with regards to drug resistance testing although WGS wasn't described as much in-detail; contamination methods weren't described in detail …	sample collection came from a provincial registry, as well as individual public health records on outbreak and endemic cases of RFLP types e.g. "all MTB isolates from culture-positive cases have been archived in ProvLab"; methods measuring contamination not described; strain typing criteria was not described explicitedly	no; sample and lab collection not described besides that it was outbreak investigation; contamination not discussed; outbreak isolates classified as by IS6110 RFLP	contamination methods not described	no, sample collection was not described in-depth but they did mention that "Case finding was carried out from May to October 2006 by local nurses with support from the BCCDC. Traditional contact-tracing approaches were used, in accordance with Canadian guidelines" which referenced prior literature in citation [2]; cross-contamination not discussed; yes to laboratory methods being described; strai…	no; sample collection wasn't described in detail with regards to the specific data handling, storage, and processing procedures. the paper stated that "Diagnostic laboratory and clinical data were obtained from the Royal Hobart Hospital, Launceston General Hospital, and the Victorian Infectious Diseases Reference Laboratory (VIDRL). Samples from patients that were suspected of having TB were sent…	no; sample collection tools and procedures were not defined in detailed; contamination was not discussed; criteria to discuss strains were not explicitedly stated even though they said they used RFLP	no; sample collection was not discussed besides "active TB was diagnosed in 11 persons living in the same city of Auvergne-Rhône-Alpes"; lab methods were explained in the supplementary; contamination methods not discussed; strain typing criteria not discussed	yes; sample collection and lab methods are described; yes contamination method also described e.g. "we excluded samples with >15% missing genotype calls, to remove possible contaminated or mixed samples or technical errors"; lineages were "... were defined from spoligotype families" and referred to a citation	contamination not discussed criteria for strain classification was based on referenced literature	yes; sample collection was described ashaving been identified by passive surveillance by project staff at health centres. details about the timeline of sputnum collection was described e.g. at least 3 samples obtained at time of diagnosis, and further more collected at 2 months and at the end of treatment. lineages were defined from spoligotype famillies, which referenced a citation that used a S…	no; data obtained using routine surveillance methods at a reference laboratory but sample collection methods were not described in detail beyond this; yes lab methods were discussed, with mention of the temperatures used for storage and that DNA was extracted using Wizard Genomic DNA purification kit; contamination wasn't discussed; strains were classified according an online platform called MIRU…	no; contamination methods not discussed; "Individual-level clinical, demographic, and contact investigation data were obtained for all study participants through BCCDC’s Integrated Provincial Health Information System (iPHIS)"; lab methods were briefly described	no; specific sample collection tools were not eathe study described how the MDR-TB cases were discovered through a mass screening exercise and determined to have identical spoligotype and MIRU-VNTR but other sample collection methods were not discussed; contamination methods were not discussed; strains classification criteria were not stated clearly	no; contact tracing and lab methods were described, which referenced two citations; assessment of contamination not discussed; strain classification in the referenced Walker article which only mentioned "according to the typing protocol at the time of referral"	yes; sample collection involved recruiting patients from 9 district TB units in the outpatient department. they referred to a parent study that discussed recruitment and sample collection methods in detail; lab methods were discussed in detail; methods of contamination were not described. lineages were assigned based on Coll et al's barcoding scheme	yes, the sampling method used in the survey was described in the supplemental methods. The authors described cluster-randomized sampling to obtain representative samples of patients with TB in the survey. They further mentioned that "To perform the cluster sampling, the Chinese CDC decided to select 70 clusters nationwide from the 2,635 local tuberculosis clinics (i. e., sampling cluster) at the …	no; samples were obtained from "patients diagnosed with pulmonary tuberculosis in 1994, 1995 and 2006; lab methods was described in detail in the supplemental methods; no contamination methods not described; yes, criteria to interpret strain classification was based on their own digital method where reads were matched against known spacer sequences (see the supplemental info)	no; sample collection briefly discussed. "The isolates were sampled from a database maintained at the DST/NRF Centre, Stellenbosch University, representing drug resistant TB cases from a variety of hospitals in the Western Cape, South Africa (see Table 1). The samples were all selected to be isoniazid-resistant, and were chosen to span a range of degrees of drug resistance" laboratory methods wer…	coded as no; they mentioned that all data collection and analyses were independently conducted by a third party WHO party; the data doesn't appear to be available contamination not clear if described	no; sample collection not discussed; cross-contamination not discussed	yes; data collected was from Netherlands Tuberculosis Register; yes, laboratory methods were also described; didn’t mention anything about cross-contamination methods except that lab cross contamination was excluded; they used Phylo-Resistance Search Engine to assign strains, which relies on data by MIRU-VNTR and WGS	yes; sample collection was described as "samples were collected from all the suspected pulmonary TB patients at clinics for smear and MGIT culture test";no, laboratory methods weren't discus no, contamination wasn't discussed; strain classification performed by Shanghai CDC variable number tandem repeats (VNTR)genotyping)	no; sample collection was described a bit as "The M. tuberculosis isolates were isolated from sputum samples collected by TB Clinic staff as part of the diagnostic evaluation for TB and were sent to the San Francisco or Santa Clara County Public Health Laboratory per standard protocol"; no, methods to describe contamination not discussed; typing wasn't discussed in detail except that the lab cond…
Setting:																									s
STROBE-5: Describe the Setting, Locations, and Relevant Dates, Including Periods of Recruitment, Exposure, Follow-Up, and Data Collection	Yes. Saudia Arabia described as place of international migration, and moderate TB-burden. Relevant dates described. Follow-up not applicable. Data collection tools were not discussed in detail.	no; data collection wasn't discussed in detai;; settng waas described as welll, in terms of incidence and general demographc descriptions about the population	No, the Serbia settng was not described, relevant dates were reported	Yes. Dates and location of index cases were discussed. Recruitment practices and periods of follow-up were mentioned in the methods section	yes; demographic info, as well as statistics about prevalence and incidence were given; follow-up not applicable, data collection was described in the reference they cited	No. Described that data from 1997-2015 was used; mentioned the settings captured; follow-up wasn't necessarily applicable; and data collection was mentioned only briefly (collected as part of national surveillance)	yes; workflow diagram reports timeframe. Relevant dates and follow -up also reported. Data collection was not discussed in detail except that it was collected from Daru, PNG by MIRU-24 and WGS	No setting location was not described, relevant dates were given; data collection process not described	Yes	yes; location, setting, dates were described; no follow-up (contact tracing)	no; setting, dates were described but not data collection	yes; follow-up time, setting and data collection	no; dates weren't described; setting was mentioned (local health service in Amsterdam); recruitment was described (contact tracing)	no; setting not described	no; Italy setting wasn't described; relevant dates were reported, follow-up not applicable; study collection was only 20 months and some details about transportation of samples during data collection process was mentioned	yes; location described; date collection described; follow-up not applicable e.g. "In Samara Oblast (a region of the Russian Federation with a population of 3.3 million), TB incidence and prevalence rates reached 86.8 and 162.5 per 100,000 population in 2009. "	yes; setting described as Samara, Russia, date of collection from 2008-2010; follow up not described	no, the setting was not described well with regards to its demographic and/or geographic characteristics. For instance, its total population nor location was described. Follow-up not applicable; data collection was described to be identified retrospectively and prospectively at the national reference laboratory. epidemiological data was collected through questionnaires (by who, it didn't say)	yes, setting and locations were described e.g. specimens collected from Mumbai, India which were collected from community health posts in Mumbai between 2004 and 2007, as well as Hinduja Hospital; recruitment date was 2004-2007; no follow up because case-series; data collection was only described as isolates that were randomly sampled from a bank	yes; setting described (Kampala, Uganda, Mulago Clinic which serves as the national referral centre and the largest TB treatment clinic in Kampala), dates also described (July 2003-April 2007); follow-up not described; data collection described	yes; setting and relevant dates described; no follow-up described; yes to data collection e.g. "Strains were collected both retrospectively and prospectively from 2008 to 2013 from all 11 districts of KwaZulu-Natal"	no; setting was only briefly mentioned; dates not described though referred to citation [9]; data collection wasn't described except for in the citation, no follow up	na; the setting wasn't relevant because they were attempting to reconstruct global evolutionary history of tb; in reference citaiton, data was collected from previously published mitochondrial phylogeographic studies (referenced citations [1-3]'; [citation 3] said they further "assembled a dataset of 425mtDNA sequences" -- assuming this is from the same collection of previously published dataset?…	yes; setting/location described, relevant dates described (e.g. 2004-2010 cases occurred, 1995-2003 collected isolates); no follow up	yes; setting of hospital centres were described, as well as recruitment (e.g. any patient with drug-resistant tb admitted during the study period; follow-up was also described e.g. "Patients were followed up until Oct 31, 2014 (the study censor date), or death. Patients were reviewed in hospital and data was captured on a quarterly basis by a trained researcher using a standardised case record fo…	location was only described in the referenced paper, not the actual paper itself. In the referenced paper, incidence was reported and that "TB is diagnosed and treated at community health centers…" in Peru; study enrollement dates reported; the referenced paper said that patients were followed for 12 months after enrollment; data collection was described in referenced paper	no; setting wasn't described in detail besides that they were"two unrelated and spatially distinct First Nations’ communities in northern Alberta. " dates were reported, follow up not relevant; data collection discussed	no; setting wasn't described in detail;	no; they described the notification rates of tb in Austria, Romania, and Germany respectively. There was also mention of the surveillence infrastructure in these countries "None of the three countries has an area-wide integrated molecular surveillance for TB as established in the Netherlands [16], the United Kingdom (UK)". Relevant dates were reported, but follow-up was not applicable. Data colle…	no; the setting wasn't descibed in detail (only described as "medium-size community in British Columbia"); yes to dates described (e.g. "Cases were identified throughout the remainder of 2006 and peaked in 2007"); yes follow up described as "Outcomes were recorded through December 31, 2009, with a minimum of 12 months of follow-up for all patients." ; data collectiion not described	yes; setting was described with an appropriate level of detail. They described the location's total population and historical trends of TB; follow-up was not applicable; data collection wasn't described to an appropriate level of detail	no; the setting wasn't described with regards to demographic or geographic information even though statistics about notification rate was given; data collection wasn't extensively described besides that isolates were selected based on their MIRU profile, and that they were "from across multiple geographical locations and collected over a two-year period"	no; details about the city apart from region-specific incidence rates were not given; relevant dates were reported; follow-up not descibed; data collection wasn't described appropriately either	no; setting isn't really described (only that its in northern malawai); date described; no follow up; data collection for epidemiological data described. Project staff utilized passive case finding to identify cases, and cultures were taken from patients at the same time of interviewing.	yes, setting and location was described (e.g. sentence about prevalence of tb in Karonga District); yes dates described; follow-up not applicable; no data collection was not described in detail.	yes; this was discussed in detail; e.g. "The area is largely rural, with a population of around 300 000 and a prevalence of HIV infection among adults of about 10%. Individuals with tuberculosis are identified through enhanced passive surveillance, with project staff based at health centers to identify those with chronic cough"	no; geographical setting was described; relevant dates were reported, including the timeframe for obtaining samples was reported follow-up was not applicable, data collection was not described in detail	no; Bristish Columbia setting wasn't described in detail with regards to demographic or geographic details; relevant dates were reported; follow-up not applicalbe	yes, Singapore characteristics were described e.g. "Singapore is a densely populated tropical city-state in Southeast Asia, with about 8,000 people/km2"; follow-up wasn't discussed, data collection tools were not discussed in detail either, relevant dates were reported	no; UK setting wasn't really described besides incidence and prevalence of TB; relevant dates were reported (1994-2011); data collection described	no, the demographic description of Vietnam wasn't described. However, they did describe that 8 District TB Units were involved because of their centralized location shown in figure 2, follow-up wasn't mentioned, data collection was discussed a bit	China was described as a country with the second highest MDR-TB burden globally, but demographic or geographic details were not discussed. Follow-up not applicable. Data collection was discussed in detail in the supplementary methods.	yes; the setting was described as a eastern seaboard of South Africa with high incidence of HIV; relevant dates were discussed, such as the year of the outbreak; recruitment wasn't really applicable because they were using clinical isolate samples; data collection was not really described	no; relevant dates weren't described, setting was only described as Western Cape of Africa; recruitment not described, follow up not applicable; data collection wasn't described except that it was obtained from the NIH TB lab at Colorado State University and that isolates were sampled from a data representing drug resistant TB cases from different hospitals in Western Cape	no; setting wasn't discussed; relevant dates were missing; data collection wasn't defined	yes, the incidence of TB and surveillence system were described in the Netherlands and Denmark settings; follow-up wasn't applicable, times of data collection were reported	yes; location was described as the Netherlands, relevant dates of study discussed e.g. data from January 1, 2016 and December 31, 2016 included in the study; follow up and recruitment not applicable; data collection was described as those from the Netherlands Tuberculosis Register	yes; but setting wasn't described in much detail except for "Songjiang District Center for Disease Control and Prevention (CDC) has established a routine network of contact tracing, since 2009"; relevant dates were discussed e.g. from 2009 to 2015; follow-up following the index case was discussed; data collection was discussed	no; setting wasn't described that much in detail; dates were not mentioned either; data collection was described, as well as how contacts related to the index were discovered
STROME-ID 5.1: Clearly State the Timeframe of the Study; Consider and Appropriately Reference the Molecular Clock of Markers if Known, and the Natural History of the Infection	No. The timeframe was clearly stated but the molecular clock and natural history was not mentioned.	no; although the timeframe was reported, the clock and natural history were not mentioned	Yes, the timeframe was reported; the clock and latency of TB was mentioned in the supplementary appendix	No. Timeframe of 2 years was stated in the abstract and the start year was mentioned in the body of the article. Molecular clock wasn't mentioned nor natural history of TB	no; timeframe was clearly stated but the molecular clock wasn't discussed. The natural history wasn't discussed specifically in context to results, more so in limitations e.g. "For example, although mutation rates have been characterised in laboratory settings, it remains difficult to estimate mutation rates from clinical and epidemiologic data given the variable latency period of TB and inherent…	Yes. Timeframe mentioned as 2012–2015; the molecular clock was mentioned "marginal likelihood estimates were performed to identify the optimal substitution, clock and demographic models for Bayesian evolutionary analyses"; natural history involved discussion of the latency of TB	Yes	No. Timeframe was clearly stated but clock and natural history were not	Yes	no; timeframe stated clearly but natural history not mentioned nor molecular clock	no; timeframe stated clearly though not natural history or molecular clock	no; timeframe was discussed as previously reported (started January 2008 and actual primary completion date was 2013); timescales of tb mentioned in the discussion; natural history not discussed	yes; the timeframe was not clearly stated; yes, reference to molecular clock was definitely referenced in detail	timeframe reported; clock not discussed	no; only data collection timeframe was stated as 20 months (feb 2016 - Sept 2017); molecular clock not described	no; timeframe stated (2000-2010); molecular clock not discussed nor natural history	no; timeframe of 2008-2010 reported; molecular clock not discussed, nor naturlal history	no the timeframe of the study was mentioned; the molecular clock and natural history were not mentioned	no - timeframe was stated, but molecular clock and natural history not mentioned	no; time frame described as July 2003-April 2007; molecular clock and natural history not described	No; timeframe stated; yes molecular clock discussed during analysis of the evolution of drug resistance "e.g. The relaxed molecular clock model assumes independent rates on different branches, which was consistent with previously published reports [45], as well as initial BEAST analyses that we conducted involving lineages 2 and 4, indicating that there may be substantial variation in evolutionar…	no; the timeframe/clock/natural history weren't discussed but the reference study from which they obtained their samples was conducted from 2006-2010	no; timeframe wasn't clearly stated; yes but the only mention of the molecular clock was "Similar approaches were followed to analyzed the mtDNA datasets where we used both a molecular clock approach (by specifying a published substitution rate", which referenced a substitution rate from citation [31]	no; in methods section (diagnosed 2004–2010) but they also searched for matching isolates 1995-2003; molecular clock of markers nor natural history discussed	no; timeframe was clearly described; molecular clock wasn't discusssed	no; timeframe was stated and the molecular clock was discussed; however, natural history wasn't discussed	yes timeframe reported, molecular clock discussed, and latency of TB was mentioned	no; molecular clock not discussed	no; although study timeframe was reported, there was no reference to the molecular clock nor natural history	no; timeframe was stated appropriatedly (e.g. case-finding duration, followup duration); no molecular clock was not discussed in detail, nor natural history	no; although the timeframe was discussed, the molecular clock was not referenced. Natural history was mentioned (they discussed latency in their discussion)	no; time frame wasn't described; molecular clock wasn't defined; natural history wasn't discussed besides a cursory mention of latent TB in the introduction	no; timeframe was reported, but molecular clock and natural history not discussed	no; timeframe described; molecular clock nor natural history discussed	no; timeframe described; molecular clock not described, nor the natural history	no; timeframe was described; but molecular clock and natural history not described	no; time frame and molecular clock described amd referred to e.g. "The sub-optimal resolution associated with MIRU-24 genotyping could be attributable to a slow molecular clock (depending on the experiment, it ranges from 1x10-5 to 1x10-2 per locus per year)"; natural history is not discussed	nol although timeframe was stated, the molecular clock and natural history was not elucidated	no; the timeframe was clearly reported. Although the molecular clock wasn't mentioned, latency was discussed frequently	no; only molecular clock wasn't discussed but dates and latency were discussed in discussion of results	no; timeframe was considered as "between Dec 2008-July 2011"; natural history nor molecular clock was discussed	Yes, they stated that the survey was conducted 2007-2008. The molecular clock was discussed in the supplementary methods in the paragraph about Bayesian skyline analysis. Natural history wasn't discussed.	no; timeframe of study was mentioned; no molecular clock not described, natural history wasn't discussed either	no; timeframe was not clearly stated; molecular clock nor natural history was discussed	no; timeframe not discussed; molecular clock not discussed; natural history not discussed	no, timeframe was defined but no; molecular clock wasn't discussed	no; the timeframe of the study was given; molecular clock was not discussed nor the natural history	no; the timeframe was described; the molecular clocl wasn't mentioned	no, timeframe wasn't described clearly except that it was 22 months; yes to molecular clock mentioned beause they mentioned latency tb screening during contact investigation description
Participants:																						ee
STROBE-6(a): Cohort Study—Give the Eligibility Criteria, and the Sources and Methods of Selection of Participants. Describe Methods of Follow-Up Case-Control Study—Give the Eligibility Criteria, and the Sources and Methods of Case Ascertainment and Control Selection. Give the Rationale for the Choice of Cases and Controls Cross-Sectional Study—Give the Eligibility Criteria, and the Sources and Me…	NA, follow-up methods weren't described. All isolates had to be culture positive.	NA	NA	Yes. Study followed a small cohort prospectively for two years. The follow up was mentioned (e.g. percentage adherent number was given)	NA	NA, population level study	NA; population level study	NA	NA; population level study	na; because contact-tracing; the methods of case ascertainmenet was described; no controls used; eligibility criteria not clearly defined	NA	na; eligibility criteria was described; no controls used; case ascertainment according to study's definition	NA	had to have confirmed MDR-TB, recruitment was from a completed parent study; follow up not reported	NA	NA	NA	NA	NA	NA	cohort study; but eligibility criteria not given besides selecting those with a "predetermined drug resistance pattern"; follow-up not described	na; population-level study	na; not really applicable	NA	yes; patients who are extensively drug-resistant; patients came from referral hospitals during study period; follow up conducted in-person or by telephone and home visits	yes; patients were "enrolled if they were diagnosed with pulmonary TB (PTB) at public health clinics and were followed through therapy"; follow-up was described "Their household contacts were also followed with tuberculin skin testing and monitored for development of TB for a period of 12 months"	NA	na; outbreak investigation	no; although eligibility criteria was discussed, the methods of follow up were not at all mentioned	yes, outbreak investigation followed for minimum of 12 months for all patients	NA	NA	all active cases were included. three cases of active TB were diagnosed from the same city in the Auvergne-Rhône-Alpes region.	NA	na; not a cohort study, not followed over time	yes; only cases that were culture-confirmed were included; the follow-up wasn't really described in detail but table 2 shows that it was done for three years and later, although methods not described	NA	yes eligibility criteria defined as "...all children <18 years diagnosed with TB from 2005 through 2014 (n = 98) in BC from the provincial surveillance registry, and we restricted the study population to only those with a culture-positive diagnosis made in BC (n = 49)." follow-up wasn't applicable, retrospective study	outbreak cases diagnosed with MDR-TB with DNA fingerprinting; follow up methods not discussed	NA	yes, the eligibility criteria was very clearly stated. The partipants were obtained from patients who were beginning anti-TB therapy at one of 8 district TB units	This was a cross-sectional study. The eligibility requirements for cluster sampe selection were described in the supplementary methods e.g. "The sampling of the 70 clusters were conducted following the three principles: all provinces should have at least one cluster; the number of clusters of each province was proportional to the number of treatment naïve smear-positive cases reported by that pro…	na, population-level study	na; follow-up not applicable	yes; they based their sample size on recommendation of the clinical lab standards institute of >300 isolates. Note that they included a BDQ exposed group, which included patients on BDQ therapy having an elevated MIC on baseline testing on any method tested. They also included isolates from routine drug resistance surveillance programs. more detailed inclusion criteria were not described	NA	NA; this was a population-based study	no; follow-up method not described; yes that eligibility had to include cases during specified time period	yes; contacts had to be diagnosed with culture-positive pulmonary TB via patient interviews. Contacts living in San Francisco that have been identified by the index case are then invited to be evaluated for active and latent TB through symptom screening
STROBE-6(b): Cohort Study—For Matched Studies, Give Matching Criteria and Number of Exposed and Unexposed Case-Control Study—For Matched Studies, Give Matching Criteria and the Number of Controls per Case	NA	NA	NA	NA	NA	na; not a matched study	na; case-finding in a cohort study from 2012-2015; matching criteria was not given; no controls were used	NA	na; not matched study	na; not a matched study	NA; not a matched study	NA; no matching criteria	NA; not a matched case-control study	reported cases and controls matched on age, study region, and sex; controls were frequency matched to cases (does that mean 1:1?)	na; not a matched study	NA	NA	na, not a matched study	NA	NA	NA	NA	na; not a matched nor case-control study	NA	NA	NA	NA	na; outbreak investigation	NA	na; not a matched study	NA	NA	NA	na; not a matched study	na; not matched study	na; not matched study	na; not a a matched study	NA	na; not a matched study	NA	na; not a matched study	NA	na; not a matched study	na; not matched study	NA	NA	NA; not a matched study	NA	NA
STROME-ID 6.1: State the Source of Participants and Clinical Specimens, and Clearly Describe Sampling Frame and Strategy	Yes. Source of clinical isolates came from a reference laboratory; sampling frame includes all of Saudia Arabia as part of national surveillance study.	participants obtained from archive of frozen cultures; sampling frame includes Scania Country, Sweden (regional reference lab); isolates were selected to "estimate genomic diversity withing and between hosts"	source of isolates were selected from national archive; sampling frame included the entire country, and the included everyone during time period who had diagnosis of MDR-TB	Yes. Source of participants (index and other cases) were described	yes; source of participants was described as being prospectively obtained from a previously conducted study about XDR-TB. Sampling frame included all of KwaZulu-Natal province who have culture-confirmed XDR-TB	Yes. Source of particpants were described clearly (collected as part of surveillance program); sampling frame was all of the Horn of Africa; samples collected over "29.5-month period from 1 October 2012 to 15 March 2015"	yes; the source of particpants were described as samples collected from Daru hospital; they didn't comment on the isolates' representativeness though	geographical origin of lineage was described in the appendix material; sampling frame appeared to have included all HIV negative MDR patients from all of Tunisia	Yes	yes; source of participants described	yes; source of clinical specimens were described (conveninence sample); sampling frame was NJ and NY during timeframe	yes; source of participants described	yes; source of participants were described as well as contact tracing method	yes, sources recruited from completed parent study	yes; source of participants was stated as TB reference lab and clinical centres; sampling frame were all positive cases withn Tuscany, Italy	yes; all case-specimens collected from across Samara Oblast (sampling frame) between 2008-2010	yes; collected from 2008-2010 and recruited from "...18 civilian tuberculosis dispensaries located across Samara"	yes; the source of participants was described as those collected by the reference laboratory; sampling frame was London, England from the specific time period of 1998-2012	yes; source of participants was from repository bank, sampling frame was this bank in Mumbai, India, randomly sampled	yes; source of participants was from a convenience sample among patients attending the Mulago Hospital National Tuberculosis and Leprosy Program treatment clinic in Kampala, Uganda. " Patients were selected because they were found by phenotypic susceptibility testing to have disease resistant to at least isoniazid and rifampicin, either at enrolment or following treatment."	yes; source of clinical specimens described as from patients in Uganda, across all 11 districts of KwaZulu-Natal. The samples were collected retrospectively and prospectively; sampling frame included everyone in KwaZulu-Natal with pre-determined drug resistance patterns	yes; but only said that they selected them a previous collection; sampling frame in the referred citation included Ethiopia and hospitals in Gondar, Woldiya, Ghimbi, Butajira, and Negelle, Ethiopia during 2006-2010, where all patients with suspected pulmonary TB were included	yes; they described two different strain datasets that were used; global MTBC dataset (n=220) represents all known lineages of MTBC. Lineage-2 data set (n=75) was also used. Supplemental table 1 shows that the sequencing center that isolates came from	yes; cases of tb obtained from California Department of Public Health (CDPH) Tuberculosis Registry; sampling frame included both California and Thailand, and they included all cases of Hmong ethnicity	yes; source of participants described; sampling frame included two of nine provincial facilities in Africa for the treatment of XDR-TB: "Brooklyn Chest Hospital, Cape Town, Western Cape, and Harry Surti (previously Gordonia) Hospital, Upington, Northern Cape, South Africa."	yes, came from a "TB household transmissibility and treatment outcome study"	cases from provincial TB registry	yes; specimans derived from outbreak in Bueno Aires; sampling frame are those in outbreak as identified by fingerprinting	yes; source of specimens described; sampling frame was all of the 3 countries Austria, Germany, and Romania	yes; participants obtained from all cases involved in outbreak investigation; sampling frame 36/41 (total sequenced out of total diagnosed)	no; all participant samples were collected from surveillence data via a reference lab which represented "62.1% of total TB notifications that occurred during this time period (n = 29)"; wasn't clear what the total number of eligible samples was -- all they said was that they collected 18 cultured isolates but would sampling frame be 18/18 then?	yes; convenience sample; sampling frame included Auckland City Hospital	prospective outbreak investigation. All cases included, which were identified using contact-tracing and WGS	yes; source of participants was based on case-series in the dataset; sampling frame were all patients treated in Karonga District since 1986 that are confirmed microbiologically	yes; all available specimens from patients diagnosed over 15 years in a whole district in Malawi.; sampling frame was all of Karonga District with culture-confirmed tb between Sept 1995 and Sept 2010	yes; they included all available cultures during specified time period. The referenced study reported that the patients were screened at all the major health facilities, and that the study's laboratory processed all biological samples.	collected from surveillence data at a national reference lab; sampling frame includes all culture-confirmed isolates during timeframe in New South Wales, Australia. Study mentioned that it was "72% of all TB cases in NSW during the study period"	yes; source of participants was from a reference lab; sampling frame included all children <18 in Britisih Columbia during the study time period	yes, outbreak investigation; sampling frame was Singapore in an 11-storey apartment block with 160 one-bedroom units	yes - outbreak investigation in Queen Elizabeth Hospital Birmingham	yes; patients who were commencing anti-TB therapy at one of 8 district TB units; the sampling frame included all of the 8 districts of Ho Chi Minh, Vietname who met the inclusion criteria	yes, the source of participants came from a local/regional survey that covered 70 counties in 31 provinces that was carried out by the Chinese Center for Disease Control and Prevention. Sampling frame included 70 counties in 31 provinces in China. Sampling frame was discussed in the supplemental methods.	yes, source of participants were collected from a previous trial (one on vaccines, one on hospital transmission); the sampling frame included KwaZulu-Natal	yes, the source of the samples were described as being selected "to be isoniazid-resistant, and were chosen to span a range of degrees of drug resistance, including cases that are mono-resistant (iso- niazid), MDR (isoniazid and rifampicin), pre-XDR (MDR plus resistance to either a fluoroquinolone or an aminoglycoside), and XDR"; didnt say if this was random or how they decided upon 14 isolates s…	yes, source of partipants were stated; the sampling strategy included patients across South Africa; patients selected based on some criteria that was described	yes; source was from the municipal health services of the Netherlands. They mentioned that 12 of the 205 patient isolates were selected on basis of getting variations in characteristics (e.g. binary duration of living, diagnostic status of MDR-TB).	yes; source was case-series, clinical specimens were from a national registry; sampling frame was all of the Netherlands and during a specified time period	yes; contact-tracing; sampling frame is 58.4% (2287/3914) or the total number that was culture-positive out of all reported cases	source of participants included culture positive tb cases; sampling frame were all those in san francisco that had culture positive cases of tb
Variables:
STROBE-7: Clearly Define All Outcomes, Exposures, Predictors, Potential Confounders, and Effect Modifiers. Give Diagnostic Criteria, If Applicable	Confounders were described in Table 4. Outcomes were directly addressed in discussion according to objectives (e.g. discussed clustering rate and mutations).	NA	NA; descriptive outcomes	Yes. TB exposures in contact tracing described in Table 2. Confounders and effect modifiers not described	no; outcome included the identifcation of potential transmission links between cases without close contact or overlapping hospitalisation; no discussion of confounders or effect modifiers	Yes. Although outcomes were described, potential confounders and effect modifiers were not discussed in detail. It was mentioned that MIRU method used tends to lead to overestimates	no; confounders not described though table 1 shows outcomes for drug resistance mutations and phenotypic drug resistance as mentioned in objectives	no; confounders and effect modifiers not described; they described their outcomes about transmission clusters according to what they had delineated earlier	na; outcomes not really applicable because they are descriptive	yes; outcomes described (tracing of an outbreak using MIRU-VNTR and WGS) but no confounders not described nor effect modifiers	na; outcomes defined descriptively; confounders not described	yes; see figure 1	yes; though confounders and effect modifiers were not clearly defined	yes; they wanted to know the odds of contracting MDR-TB, and person-time exposure to community venues	na; outcomes were descriptive (e.g. epidemiology of TB in Tuscany); confounders and effect modifers not described	na; descriptive outcomes about the evolution of Beijing strian	defined outcomes as "prevalence of MDR Beijing isolates in Russia and the former Soviet states of Eastern Europe"; effect modifiers not described	gave quantitative outcomes (e.g. genetic distance among isolates) in the abstract; no confounders nor effect modifiers were described	na; descriptive outcomes "Our study presents a WGS based genotyping of 74 clinical M.tb isolates from Mumbai, India"	yes; table 5 shows drug susceptibility of isolates, and figure 3 shows transmission of MDR; confounders and modifiers not described	outcome of molecular evolution that supports recent transmission displayed in figure 3; confounders, modifiers not described	na; outcomes were mostly descriptive	na; descriptive outcomes	yes outcomes shown in figure 2 as stated in objectives (transmission of drug resistant mutations); exposures not applicable; confounders and modifiers not discussed	yes; had a paragraph specifically about this e.g. "Treatment outcomes were treatment completion, treatment cure, death while receiving treatment, all-cause mortality (not necessarily secondary to progression of tuberculosis), default (interruption in treatment for at least 2 consecutive months for any reason), treatment failure, transfer out and lost to follow-up"	na; descriptive outcomes	na; descriptive outcomes	yes; outcomes shown in figure 2; confounders and effect modifiers not described	yes; "to infer putative transmission links, and investigated pairwise epidemiological links and patient mobility."	yes; 41 cases of TB were diagnosed, 32 which were outbreak isolates, and 4 that were historical. Social network analysis was used to identify the source patient. no confounders, effect modifiers described	na; outcomes were descriptive - the epidemiology of TB in Tasmania	na; outcomes were descriptive	no; Extended contact tracing identified 5 additional cases of active TB within the index city and 3 epidemiologically linked cases in distant areas. follow-up not described	yes; outcomes clearly defined e.g. percentage that had transmission confirmed based on SNPs; confounders not discussed, effect modifiers not discussed	yes; transmission trends over time shown in table 2; no; confounders and effect modifiers not described	yes; they wanted to examine how rates of recurrence (both relapse and reinfection) changed according to different demographic characteristics; confounding and EM were not mentioned	yes; outcome was defined as the frequency of true transmission chains within clusters. They later stated that "Not a single transmission chain was identified within the largest MIRU-24 clusters selected (9 isolates in total)"; confounders and effect modifers were not reported		259 total residents were screened, and they found that the index case had triggered a separate MDR-TB cluster involving 4 other patrons of LAN gaming centres in 2012; The latent TB rate observed in the block (19.9%) was therefore at the higher end of the expected range. no confounders, no effect modifiers	na; descriptive outcomes; confounders and modifiers not discussed	na; descriptive outcome "to characterize the diversity of MTB"	na; descriptive outcomes because they sought to describe epidemiological/drug-resistance characteristics	na; the outcomes are descriptive, because they wanted to look at polymorphisms associated with drug resistance and how that changed over time	na; outcomes were descriptive	yes; outcomes were described as the BDQ epidemiological cut-off values (ECVs) for resistance, the interpretive criteria for phenotypic drug susceptibility testing (DST) results for different lab methods, and descriptive assessment of the criteria against putative resistance associated variants (RAVs), microbiological outcomes and cross resistance with clofazimine	na; outcomes were descriptive, as they alluded to in the objectives "Whole-genome sequencing (WGS) was applied to analyze transmission in depth and to assess the precision of VNTR typing"	yes; outcomes were described as typing outcomes by WGS vs MIRU-VNTR; exposures/confounders/effect modifiers not described	yes, outcomes were described and shown in figure 3; no, confounders not described nor effect modifiers	yes, they stated the outcomes e.g. mutation rate; confounders and modifers not described; they found that "originating from the index case A1 with 0–2 mutations per transmission event that resulted in a secondary case."
Data Sources/Measurement:
STROBE-8: For Each Variable of Interest Give Sources of Data and Details of Methods of Assessment (Measurement). Describe Comparability of Assessment Methods if There is More Than One Group	NA	NA	Retrospectively obtained from national database of MDR-TB patients	NA	Obtained from propsective XDR-TB proportion study	No not reported	NA	retrospectively obtained from national database of MDR-TB patients	yes; table 1 but no other details provided	yes; outcomes described (tracing of an outbreak using MIRU-VNTR and WGS) but no confounders not described nor effect modifiers	NA	NA	NA	completed parent study; Person-time per venue was estimated by multiplying the weekly frequency of visits by the mean duration for each visit.	NA	NA	NA	NA	NA	no; method of data collection was just that samples were taken from convenience sample	NA	NA	NA	NA	NA	NA	all cases came from provincial TB registry, where they conduct mycobacteriology testing and molecular typing with RFLP	NA	NA	yes; source of data was through case-series; assessment was through social network questionaire	NA	NA	NA	NA	NA	NA	source of data was based on routinely collected surveillence data	clinical and demographic data obtained from BCCDC’s Integrated Provincial Health Information System. Cultures obtained from reference lab	NA	NA	yes; data was sourced from outpatient department of 8 districts in HCMC based on certain inclusion criteria, where their sample represents ~6.6% of all cases in HCMC during the 2.5-year study period	Samples obtained from national survey	The first two patients were enrolled in the Mycobacterium vaccae vaccine trial [13], while the last patient is part of an on-ongoing study on hospital transmission of MTB.	NA	NA	NA	source of data came from the national registry, from which 12 SNPs was used to rule in transmission	yes; source of data was contract-tracing and came from TB patients at clinics in Shanghai;, they were tested for smear and MGIT culture to confirm culture-positive status	no; not discussed
STROME-ID 8.1: Describe Any Methods Used to Detect Multiple-Strain Infections and Measure Their Effect on the Study Findings	Not reported	no; these were not described	No not reported	No not reported	No not reported	No not reported	no; not described	No not reported	No not reported	No not reported	No not reported	yes; they analyzed proportion of samples that were mixed infection, shown in figure 2 and also "We classed a pair as a mixed infection if one of the isolates had more than 80 heterogeneous base pairs. "Discounting mixed infections, diff erences of SNPs between the relapse and re-infection pairs was large (figure 2), with a clear distinction between pairs with little diff erence (≤6 SNPs), and tho…	no; multiple-strain infections were not discussed nor examined	no not done	no, multi-strain infections not described	no; multi-strain infections not described	not not done	No not reported	no; not described	No not reported	No not reported	Not reported	No not reported	No not reported	no not described; although "11 had evidence of mixed infection (ie, more than one strain of M tuberculosis), two of which had evidence of heteroresistance"	no not done	not done	No not reported	No not reported	no; multi-strain infections not described	No not reported	No not reported	No, not done	yes; they excluded samples with >15% missing genotype calls, to remove possible contaminated or mixed samples or technical errors. Also they previously examined this setting for prevalence of mixed strains but didn’t measure effect on study findings (citation [15])	no; it was used to detect multiple-strain but they did they to prevent it by excluding samples with certain % of genotype calls	yes, efforts to detect whether reinfections were due to multiple strain infections. They calculated the # of heterozygous positions. They said in their discussion that "none of the re-infections had evidence of mixed infections in either episode of disease. Two of the patients with subsequent relapse had evidence of a mixed infection in the first episode (679 and 945 heterozygous positions)."	No not reported	No not reported	no; not discussed	No	No not reported	No not reported	no; not discussed	No not reported	No not reported	No not reported	No not reported	no; not discussed	no; not discussed
Bias
STROBE-9: Describe Any Efforts to Address Potential Sources of Bias	Not reported	no mention of efforts to mitigate selection bias, nor was sampling strategy mentioned e.g. "We selected isolates to estimate genomic diversity within and between hosts."	No not reported	No not reported	yes, I think they tried to address selection bias impacting representativeness of their sample e.g. "Using the reference laboratory database, age, sex and district were compared between enroled and unenroled participants to determine the representativeness of the study sample"	Yes. Used a penalty for smear-negative cases; also in the supplementary, they described running " three independent Markov chain Monte Carlo chains…and the output combined after inspection of convergence within and between chains."	yes; for BEAST analysis e.g. "compared the model performance under the different demographic models by calculating the Bayes factors from marginal likelihood estimates obtained from path sampling/stepping stone sampling"	No not reported	yes; bayesian analysis involved comparing "different demographic models using a general time reversible (GTR) substitution model (strong support over HKY substitution model)"	No not reported	No not reported	yes; "we included only positions without strand bias (p>0·05)"; they also included PE/PPE genes in their analysis as they said excluding them may lead to underestimation	yes; "Raw reads were mapped back to the assembly to correct possible assembly errors"	yes although many sources of biases described without reporting methods to address. They mentioned that "Statistical adjustment was used to account for the significant difference in income and education among cases and controls; however, given the use of broad binary indicators to control for socioeconomic status, residual confounding may still be a concern"	Not reported	yes; they excluded "SNPs located in annotated repeat regions or within genes belonging to the Tuberculist categories ‘‘PE/PPE’’ or ‘‘insertion sequences and phages,’’ which are notoriously difficult to map and/or sequence using current methodologies" from analysis; they also conservatively inferred sites of large deletions (LSPs) by comparison of mapping coverage plots	not discussed	yes; they used statistical methods to determine if was bias between the children and adult isolates e.g. "There was no bias in when the isolates were collected (Fig 1), and there was no statistical difference between the two groups in regard to those patients who were children or adults (Fisher exact test, p = 0.62), those with pulmonary compared to extrapulmonary disease (chi-square test, p = 0.…	yes; they mentioned that "Isolates with discrepancies in the DST profile or lineage were re-analysed using PhyResSE"; they manually reanalysed the lineage data of isolates showing discrepanies and identified that the lineage calling was incorrect due to presence of a minor variant"; also, they didn't discuss method explcitedly but said "strains (37%) in our patient group were Beijing/East Asia (L…	No not reported	Yes; they re-ran analysis of their model several times to examine mixing and effective sample sizes to see if >100 (indicating if trace contained a lot of correlated samples, indicating it may not represent the posterior distribution)	yes; they repeated their calculations for within-area genetic diversity to confirm if they would find a similar correlation e.g. "When we repeated the calculation specifying West Africa as the starting point of diversification, we found a similar correlation"	yes; they used two mapping methods to generate SNP. Also they used explored different dating hypotheses by imposing different prior values on the coalescent times of lineage 5 and 6.	No not reported	yes; e.g. "We did a secondary analysis excluding discrepant patients to rule out possible bias from misclassified samples."	yes, they explicitedly mentioned during their phylogenetic analysis that they excluded PPE/PE genes and other drug resistant genes because they are expected to bias tree structure	not discussed	yes; as part of of phylogenetic analys, they said that " For each analysis we ran four independent chains". They also checked for convergence by looking at the posterior samples, from which they combined the results to produce a best supported tree; also "Ages of the genomes were randomly shuffled 10 times and date-randomized data sets were analysed with BEAST"	No not reported	they identified that a single source case could not be clearly identified, since the contact network was biased toward the pediatric case (MT0009) using traditional contact tracing, thus they subsequently used social-network method	No not reported	yes, possibly tried to address reference bias? they aligned FASTQ reads with different kinds of reference strains of Lineage 4	no not discussed, even though they mentioned that there is interview bias e.g. " it is not uncommon that TB patients do not cooperate well with interviews (15); even in low-prevalence countries, stigma associated with TB diagnosis often hampers adherence of patients to screening. "	yes; they explicitedly said "we attempted to minimise the bias by selecting the cllosest contact, and assessed the extent of any remaining bias by comparing the proportion of confirmed transmissions among those with one or more than one named contact"	No not reported	no; not described, even though they described how "the lack of paired samples for 46% of the recurrences (64 of 139) will have led to underes- timation of relapse and reinfection rates"	no, methods were not described	No, not reported	I suppose they tried to address confounding by removing cost barriers of the screening exercise "regardless of location, all tests were free of charge." Also, they said that "latent TB proportions were compared against a reference population of similar demographics from a local prevalence study". also they seemed to have addressed reporting bias by "providing alternate screening locations (to add…	Not reported	no, methods to address selection bias weren't discussed, as patients were all drawn from the hospital	Not reported	yes; in the supplemental methods, they described that "the reads were mapped against the sequence of the KZN wild-type strain KZN-V4207" to avoid biasing toward mutations in the MDR or XDR strains. This reference was used for both alignment and contig-building	yes; when selecting strains for inclusion, they tried to avoid sampling bias by not including other criteria like age, gender, HIV status. It wasn't specified how they decided upon only 14 clinical isolates, and how they tried to ensure representativeness of drug resistance	yes; they had a exposed BDQ group as comparison; they described also that this control group was small and biased towards high MICs but didn't mention how it was addressed	No not reported	no; they mentioned bias but not how it was addressed e.g. "information bias remains possible due to language/cultural barriers when interviewing patients, which include many immigrants and asylum seekers"	no; not described	no; not discussed
STROME-ID 9.1: Describe Any Efforts Made to Address Discovery or Ascertainment Bias	Not reported	yes, but briefly; e.g. "SNPs in additional drug-resistance associated genes were also removed to exclude the possibility that homoplasy of drug resistance mutations would significantly decrease the reliability of phylogeny"	No not reported	No not reported	No not reported	No not reported	No not reported	No not reported	No not reported	No not reported	No not reported	yes; they described effort to include SNPs in the PE/PPE genes	yes; they included PE/PPE regions during analysis e.g. "Use of Kappa HiFi improved coverage of PE and PPE gene families by an average of 27% in all subfamilies compared with the standard protocol (appendix). Overall, 86% of genes (82% PPE, 97% non-PGRS PE, 84% PE–PGRS) were assembled, which enabled 82% of genes to be compared between the 24 pairs (appendix). For the 24 pairs for which the PE and …	No not reported	Not reported	No not discussed	not discussed	yes; they tested impact of including variation within PE/PPE regions e.g. "The impact of including variation within the PE-PPE gene family (168 genes covering 6.4% of the genome) was assessed. SNPs at 49 genomic loci passed quality and exclusion filters. The proportion of ambiguous basecalls at these loci was 3.9% (780/19894 bases), which was 100 times higher than the non-repetitive region of the…	No not reported	No not reported	No not reported	No not reported	No not reported	yes; they described method to avoid discovery bias from homoplasy. "High-confidence DRMs were excluded from the diversity and phylogenetic analyses, since these are known to represent homoplastic events (ie, stereotyped evolution under the common selection pressure of antituberculosis medications)"	No not reported	No not reported	Not reported	No not reported	No not reported	No not reported	No not reported	No not reported	No, not reported	No not reported	No not reported	No not reported	yes; "Resistance-associated SNPs that could have contributed to homoplasy (affecting subsequent phylogenetic inference) were sought but not found"	No, not reported	No not reported	Not reported	no, methods to address ascertainment bias in phylogeny were not described	Not reported	No not reported	no, not described.	No not reported	No not reported	no; not discussed	No not reported	no; not discussed
Study Size:
STROBE-10: Explain How the Study Size was Arrived at	Yes. Collected all culture positive samples during specified time frame	yes, figure 1 shows that 93 isolates were included in the study after quality filters	Yes; they included all patients with a diagnosis of MDR-TB	Yes. Contact tracing. Size depended on who was in contact with index case	yes; all patients diagnosed with culture-confirmed XDR-TB during a certain time period	yes; they included immigrants with tb between1995-2015	yes; convenience sample	they included all samples from group of 46 isolates	yes; included all cases during 1992-2012	yes; study size were all cases between February and October 2011.	No not reported	No not reported	No not reported	yes, they included all cases that were MDR-TB confirmed	population study that included all cases during time period	yes; they analyzed all eligibile isolates in a specified time period (2008-2010)	no; not mentioned	yes; they aimed to capture all TB cases between 1998-22 June 2012	no; they didn't explain why they randomly selected 74 samples	yes; "Patients were selected because they were found by phenotypic susceptibility testing to have disease resistant to at least isoniazid and rifampicin, either at enrolment or following treatment"	No; not clear how they chose to only choose 337 patients, but they did choose samples that had diverse drug susceptibility patterns	yes; the 66 isolates were "selected to represent the most common spoligotypes found in Ethiopia along with examples of rare genotypic outliers and high-density sampling of the unique Ethiopian lineage 7"	no; didn't describe how they decided to only include 259 strains	yes; all tb cases of Hmong ethnicity in California	yes; study size based on all patients admitted during study period who had microbiologically confirmed drug-resistant tb	yes criteria for enrollment were described	yes; they included incident cases from outbreaks belonged to fingerprint RFLPs 0.0142 and 0.0728 between aforementioned study period	yes; outbreak investigation, typed by fingerprinting	Yes, this was explicitedly discussed. Their paper had a paragraph that said "cases were included without restriction in time when the isolate, collected in any of the three countries and recorded in any typing databases by the NRLs, shared the same spoligotype and 24-loci MIRU-VNTR pattern as in the initial cluster detected in Austria in March 2014."	yes; cases in the outbreak were all included	yes; they included only the available isolates during study time period	yes; they included all isolates that matched an identical MIRU profile as the Rangipo strain	yes - outbreak investigation. Only cases included. Contact-tracing and WGS to confirm	yes; all those patients treated in Karonga District since 1986 that were culture confirmed for tb	yes; case-finding, all those eligible within time frame	only included cases that were culture-confirmed	all culture-confirmed surveillence data was included	patients were restricted to less than 18 years, and positive-cultures	yes, this was an outbreak investigation; index patient was diagnosed in Feb 2012, the 2nd case developed MDR-TB in 2014, and the 3rd case was In 2015, and the last case developed MDR-TB in 2016; remaining cases were not identified as contacts to these cases	yes; outbreak investigation. "Subsequent to a diagnosis of open TB in a patient, transmission was confirmed in one HCW who had active TB; HCWs with latent TB infection (LTBI) were also identified among seven HCW contacts of the index patient."	yes; they had specific inclusion criteria for all captured between 2008-2011	yes, the size of treatment naïve and previously treated smear-positive TB positive patients and previously treated smear-positive TB patients for cluster sampling were estimated "according to the statistical requirement of cross-sectional survey", where the parameters for the estimation were based on previously described literature	no; didn't discuss how they decided to choose the isolates from the 3 strains they intentionally chose	no; not really, specific number wasn't discussed besides that 14 samples were selected (not clear how) to be drug-resistant along the spectrum	yes; it was based on standards in literature e.g. "The Clinical Laboratory Standards Institute (CLSI) recommends a sample size of N300 isolates for ECV determination"	isolates were selected to obtain variations in the country of birth, the duration of living in the Netherlands (6 months versus 6 months), the diagnosis of multidrug-resistant (MDR)-TB, and epidemiological links with another patient in the cluster; restricted to time period between 2001-2016	yes; there was a specified time period to examine all cases	yes; study included all cases within specified time period	yes; specific time pero=I and duration of outbreal;
STROME-ID 10.1: Describe Any Unique Restrictions Placed on the Study Sample Size	NA	NA	NA	NA	NA	no; not indicated	yes; mentioned that there was a criterion for referrals	NA	NA	NA	No not reported	No not reported	none described	NA	NA	NA	no; not mentioned	yes; see above for time period restriction	NA	it wasn't clear they had intentionally sought to only include patients who had previously received treatment for TB and were presenting with a recurrence either as relapsed cases, treatment failures, or after defaulting treatment.	NA	NA	NA	yes; see above	yes; needed to have drug-resistant tb as microbiologically confirmed and they reported "logistical constraints given the sheer burden of disease in this setting" that prevent them from conducting further analysis. These included inability and lack of approval to transport highly infectious diseases and regulatory reasons like failure to obtain provincial and ethical approvals.	NA	NA	NA	NA	na; there didn't appear to be any special financial or technical constraints	NA	NA	NA	NA	NA	NA	NA	NA	NA	NA	NA	NA	NA	NA	NA	NA	NA	NA	NA
Quantatative Variables:
STROBE-11: Explain How Quantitative Variables Were Handled in the Analyses. If Applicable, Describe Which Groupings Were Chosen, and Why	NA	NA	NA	NA	yes, to determine epidemiological links, they "analysed social network interview data to identify epidemiologic links between participants.Person-to-person links were defined as two participants who named each other or named a common intermediary. We identified hospital-based epidemiologic links if there were overlapping dates of hospital admission when at least one participant was in a “vulnerab…	yes; the marginal likelihood estimates were explained, as well as the construction of the transmission tree, though it was in the supplementary methods	NA	NA	NA	NA	NA	NA	NA	yes, they described using "Logistic regression to estimate the association between time spent in community venues and MDR-TB, and to report adjusted odds ratios (OR) as the measure of association"	NA	NA	NA	NA	na	NA	NA; they were looking at descriptive outcomes	NA	NA	na; descriptive outcomes	yes; they described methods for calculating quantitative outcomes e.g."Multivariate Cox proportional hazards models for mortality included variables that were significantly associated with outcome (p<0·1) and the prespecified variables (sex, race, education, HIV status). We used a 90% threshold so that we would not exclude variables that, although not significant at an alpha of 0·05 in univariate…	NA	NA	NA	NA	NA	NA	NA	NA	they estimated the proportion of TB cases due to transmission by multiplying the attributable risk percent by the proportion of all new culture-confirmed cases naming at least one contact	NA	NA	yes, they calculated frequency of true transmission chains within these clusters according to objectives. "The rate of recent transmission” was calculated as follows [(number of clustered isolates—number of clusters) x 100/total number of cul- tured isolates]"	yes discussed their statistical methods to quantify the extent to which transmission within the province contributes to the overall burden of pediatric TB in BC	NA; descriptive outcomes, where they describe results of a mass screening exercise	NA	na; outcomes were descriptive e.g."To characterize the diversity of Mtb circulating in Ho Chi Minh City"	NA	NA	NA	NA	NA	grouped analyses about clustering by lineage in table 1; also figure 1 shows how typing was categorized according to VNTR and WGS	NA	2 of their objectives were quantitative "3) estimate the number of mutations per transmission event that resulted in a secondary case; and 4) estimate the possible functional consequences of non- synonymous SNPs (nsSNPs)."
Statistical Methods:
STROBE-12(a): Describe All Statistical Methods, Including Those Used to Control for Confounding	Yes. Confounding was mentioned and they reported the following significance tests.	yes, although briefly; they described statistical tests such as Fisher's exact test for cell counts below five and significance values	Yes, but only briefly; they discussed the tests of significance they used e.g. "...Fisher exact test and Monte Carlo simulation when expected group sizes were less than five). All tests were performed as two-sided tests; p values <0.05 were considered statistically significant"	NA	No, not described	yes; statistical method for constructing transmission was described, although methods to control for confounding was not discussed	yes; during phylogenetic analysis, they used Fisher's exact test to assess association of observed drug resistance mutations and mdr phenotypes. Methods to control for confounding not discussed. SeqTrack was also used.	Statistical analytical methods weren't described in detail; no confounding methods	NA	NA	yes; neutrality statistics were described; none was described for cofounding	NA	yes; statistical methods for phylogenetic analysis was mentioned; statistical methods for confounding weren't described	yes, confounding statistical methods to account for difference in income and education among cases and controls were discussed. Logistic regression methods also discussed	na; not described	na; statistical methods nor methods for confounding described	no; methods to control confounding were not mentioned; they describe their statistical methods for estimating nucleotide diversity e.g. sampling 50 random subsets from each clade to perform bootstrapping; they also described briefly tests of significance	they used Fisher's exact test to test for bias between isolates from children and adults e.g. "There was no bias in when the isolates were collected (Fig 1), and there was no statistical difference between the two groups in regard to those patients who were children or adults (Fisher exact test, p = 0.62), those with pulmonary compared to extrapulmonary disease (chi-square test, p = 0.77), and wh…	NA	NA	No, they mentioned using a Bayesian statistical approach to estimate mutation rate but no further details about specific calculations/parameters used/software. In the supplemental, they briefly described use of statistical tests e.g. "categorical variable variables were compared by Fisher’s exact test and continuous variables by non-parametric Mann-Whitney test"; confounding methods weren't descr…	yes; they use Pearson correlation to determine African origin of strains but not for confounding	NA	NA	yes; they had a section specifically for this; describes methods for descriptive statistics, Cox proportional hazards for mortality, survival curves, and comparisons between strata	No not done	no, they used regression, but it wasn't described in detail	yes; statistical methods for molecular dating were described, but not those for confounding	NA	no; wasn't really described; Bayesian MCMC phylogenetic method referred to citation; confounding not described	NA	NA	No not done	no; statistical methods not described besides that "ape library in R package" was used; no confounding methods described	yes; described statistical methods for between-patient mutation rate e.g. used STATA and linear regression; no didn't describe confounding	yes; statistical methods were described a bit e.g. "rate ratios were calculated using Poisson regression, stratifying by time since the end of treatment. STATA 13 was used for all stat- istical analyses. " confounding wasn't described	no; confounding methods were not discussed in detail nor statistical methods. Descriptive statistics using chi-square and one-way ANOVA tests using SPSS23.0 were mentioned briefly but not discussed in detail	yes; discussed that descriptive statistics were done for demographic data, both overall and stratified by patient birthplace. Unadjusted differences in characteristics between birthplaces were analyzed using the Fisher’s exact test (categorical data) or the Kruskal-Wallis rank-sum test (nonnormal continuous data). In addition, we performed univariable analysis for factors related to locally acqui…	Yes; they had an explicit paragraph for statistical analysis. Here, they described their use of a multivariable logistic regression model. Confounding methods weren't described	No not done	yes; described in its own paragraph; confounding methods not described	no; confounding was not discussed. Bayesian skyline analysis of MDR-TB was discussed, where "it takes into account both the error inherent in phylogenetic reconstruction and the stochastic error intrinsic to the coalescent process, and thus produces correct estimates of statistical uncertainty."	No not reported	NA. objective was descriptive in nature e.g "reconstruct a phylogenetic tree and map drug-resistance mutations on them to examine the hypothesis of clonality."	yes; but not for confounding; statistical methods for determining the epidemiological cut-off-value was examined more closely	No not reported	yes; this was described; R was used for WGS analysis	yes; paragraph to describe statistical analysis; confounding wasn't described	No not reported
STROBE-12(b): Describe Any Methods Used to Examine Subgroups and Interactions	No. Not all methods for subgroups analyzed were described.	No, not done	No not reported	No not reported	yes, they looked at the median pairwise SNP difference within each group of participants e.g. name-based linked, hospital-based linked, unlinked	yes; table 3 reports subgroup analysis within each of the 4 clades	no; not indicated	no not done	NA	NA	yes; described subgroup-defining polymorphisms	No	no; this was not examined	no not done	no; this was not described	yes; they looked at correlation of VNTR types with SNP clustering within each clade	No not reported	No	No	yes; e.g. look at table 4 where they examined mutations by cluster	Not reported	yes; they analyzed data to produce separate contour maps representing geographical distribution of specific lineages	yes; they performed specific analysis of lineage 2 to determine MTBC evolution at a regional level	No not reported	yes; they described methods of a cough aerosol sampling system that was done on a subset of 26 patients; also, "transmission dynamics, infectiousness, and drug susceptibility were analysed in a subset of patients from the Western Cape using whole-genome sequencing (WGS; n=149)"	yes, supplemental methods during SNP simulations discuss how they separated evaluated SNP calling pipeline using a separate set of 54 genomes from NCBI. The methods were described	yes; they compared single-nucleotide and structural variants between outbreak and endemic strains for each RFLP type; also, they looked at the distances from the source case for two separate strains, shown in figure 4	No; not discussed	No not reported	yes, this was discussed during the phylogenetic analysis. A subgroup of SNPs, not including those from repetitive genes, was also analyzed.	No not reported	No not reported	No, not reported	no not done	no; methods not described for subgroups, but figure 2 shows that they found the SNP pairwise distances for 3 groups - same individual and same RFLP, different RFLP, and within same RFLP	No not reported	No not reported	No, not reported	No, not reported	NA	yes; "Transmission between geographical regions was assessed separately for Lineage 1, 2 and 4 trees using an implementation of stochastic mapping on phylogenies"	No not reported	yes; they described how they performed WGS on an additonal and separate group of XDR strains "including clinical isolates obtained from other sites in the KZN region"	No not reported	No not reported	No not reported	No not reported	not discussed	no; not discussed
STROBE-12(c): Explain How Missing Data Were Addressed (not defined as PPE/PE exclusion)	No. Methods to address missing data were not described. Stated that "after diagnosis, the patient’s follow-up was lost from the records".	culture negative patients were excluded from analysis	they showed in appendix table 4 the number of patients with unknown hospitalization	Yes. Culture negatives were analyzed via microscopy regardless of risk for MDR-TB	figure 1 flowchart shows reasons for non-enrollment as a result of refusal to provide information; these people were excluded from analysis	No not reported	NA	no; acknowledged that about 19% of data was missing but no discussion about how this was handled	No; not described although there was missing data "Isolates from two patients could not be located, and library preparation failed for one isolate."	yes; eight isolates had with no TB culture obtainable but still included in analysis	No not reported	No	No	no not done	No not reported	No not reported	no; this was not mentioned	yes; "In order to compare WGS-based clustering with MIRU-VNTR–based clustering, 14 isolates that differed from the canonical E1244 profile at 1 or 2 loci or had incomplete typing data were sequenced"	No; no mention of missing data	no; missing data was discussed but no discussion about how it was handled e.g. "not all isolates obtained were available for the study due to a lack of storage capacity in the isolating laboratory and samples were not available for 18 (30%) of patients identified as having MDR-TB during the study period."	yes; "ambiguous positions were treated as missing data"	No not reported	No not reported	no; methods to address not described but they did say that there was "presence of missing cases (eg, in subcluster J-F)"	yes; "Denominators are given when they do not match the total sample size (as a result of missing data)". Also those with missing SNP positions were excluded from analysis.	No not done	no this wasn't described in detail but table 2 did mention that the % of cases with cavitation on radiograph was "adjusted for one missing value"	No not reported	No not reported	no; not defined	No not reported	No not reported	No, not reported	yes; they mentioned that "we have not included smear negative cases because in our data there was no confirmed transmission so they would not have contributed to the PAF; however, this was based on only 17 pairs"	yes; they used dummy variables to account for 32 people without data on recent residence	yes; for smear-negative patients, they "...were treated with 1SEH/11HE until 2001, after which treatment was the same as that for smear-positive patients." also they said that HIV status was treated as a time-varying covariate for those who were HIV negative or had an unknown HIV status during the first episode"	no, methods to address missing data were not discussed	No not reported	no, methods to address missing data were not discussed. They reported that "28 residents refused CXR and seven refused IGRA tests"	not discussed but paper did state that "When the staff group investigated screened negative for TB then the contact tracing stopped"	No not reported	Not reported	yes, they reported that "due to equipment-malfunction during the middle of the run, only reads of 18-bp in length could be collected for the first 5 strains. As a consequence, SNPs could be observed at well-covered sites reliably, but indels could not be resolved by local contig-building". these reads were mapped to a specific wild reference strain to avoid bias towards mutations in XDR or MDR st…	No not reported	no; missing data was described but methods to address its loss wasn't discussed	yes ; they mentioned that "DST results were missing from the NTR for the remaining 47 isolates (22.9%)."	yes; they stated that eight isolates from the database went missing but didn't say the reason	yes; they excluded missing data from analysis e.g. "By the end of 2016, 528 contacts (10.3%, 528/5121) were missing and 9 died during follow up and were excluded from analysis." also, some missing could not be sequenced e.g. "six cases that did not provide strains and five samples not recovered) could not be sequenced" and also e.g. flow chart shows that 232 lived alone or refused to offer contac…	not described; they mentioned negative HIV and TST results, but were these included in analysis? However, they did try to verify some of these negative tests "and five had a negative QFT (4 had a follow-up negative test and one did not receive the second test)."
STROBE-12(d): Cohort Study—If Applicable, Explain How Loss to Follow-Up was Addressed Case-Control Study—If Applicable, Explain How Matching of Cases and Controls was Addressed Cross-Sectional Study—If Applicable, Describe Analytical Methods Taking Account of Sampling Strategy	Not reported	NA	NA	Yes. Loss to follow-up was described in the results section, its reasons and follow-up action. E.g. "Fourteen (45%) contacts completed the 2 years of follow-up."	NA	no; follow up not discussed, nor population turnover	na; retrospective, no follow up	NA	NA	NA	NA	NA	NA	NA	na; loss to follow-up not described; not matching of cases and controls	NA	NA	NA	NA; retrospectively collected data	NA	NA	NA	NA	NA	no; not described; they acknowledged loss to follow-up was a limitation but not how it was addressed	NA	NA	NA	no; follow-up methods to address loss wasn't described but they mentioned that "the others could not be contacted, had reportedly moved away or did not follow the invitation by the authorities."	no, but I think it was implied that these cases were not inlcuded in further analysis. They did report the number of patients lost during follow-up e.g. "One patient (2%) did not complete treatment, and 1 patient (2%) had a relapse of pulmonary tuberculosis. Four deaths (10% of patients) were recorded during the follow-up period, including one death from complications of disseminated tuberculosis…	NA	NA	not discussed	NA	NA	No not reported	NA	NA	no, loss to follow-up was not discussed	no follow-up described	NA	NA	NA	NA	NA; loss to follow up not applicable	na; follow-up wasn't applicable	NA	yes; 222 were lost or died during follow-up, who weren't included in further analysis	Not reported
STROBE-12(e): Describe Any Sensitivity Analyses	No, not done.	yes; methods of sensitivity analysis were not described but they did report that "Our study revealed that epidemiologic tracing had an 86% sensitivity and 92% specificity using WGS. The sensitivity and specificity of MIRU-VNTR versus WGS were 96% and 80% respectively. "	yes; they ran diffrerent molecular clock odemlsd during phylogenetic analysis; e.g. " compare a strict versus a relaxed clock model (assuming a constant population size), and different demographic models under the best clock model, we ran each analysis with 300 million steps, sampled 5,000 trees, and discarded 10% as burn-in,"	No not reported	the methods weren't described in much detail but they report explicitly that a sensitivity analysis was conducted e.g. "we conducted a sensitivity analysis to evaluate whether unlinked participants had multiple genomic connections at SNP thresholds consistent with transmission"	yes; they used different combinations of parameters to check sensitivity to these choices. The results showed consistency	No not reported	no not done	No not reported	No not reported	No not reported	no; this was not described	no; this was not described	no not done	no; this was not described	No not reported	yes; they described method to assess data consistency e.g. "To assess data consistency, nine isolates that were sequenced with 54-bp paired-end reads were recultured, and 100-bp paired-end sequence was generated. For each of these technical replicates, there were no inconsistencies in the bases called at variant sites that passed quality filters in both sequences."	No not discussed	yes; "Analysis was performed to determine sensitivity, specificity and percentage accuracy to judge predictability of drug resistance for the four drugs (isoniazid, rifampicin, ethambutol and streptomycin)."	No not reported	Yes, they described re-running the same BEAST model using different starting mean mutation rates to check if the output was the same.	No not reported	yes; they "tested three alternative models in which the coalescent time for the most basal MTBC lineages 5 and 6 was calibrated against…" and found some conflicting results they also tested association of lineages with human mDNA "For the tests, we assumed that there was no MTBC lineage that corresponded with the L0, L1, L2 and L4 human mitochondrial lineages on the basis of the fact that no line…	yes; this was done but they didn't expand on method but described that "In a sensitivity analysis, the fixation index did not significantly differ according to whether the 5 imported MDR tuberculosis cases were considered in the California or Thailand group."	No not reported	yes; this was reported during their phylogenetic analysis "As some of the hit SNPs occurred in repetitive regions, we confirmed their accuracy by remapping simulated reads from different reference genomes and using Pacific Biosciences (PacBio) long-read sequences"	yes; they made "adjustments for multiple comparisons" when comparing differences in the age distribution of cases and in the proportion of cases living on a reserve and those who were diagnosed during winter months...they " did not materially alter our inferences"	yes; they "... tested the performance of various demographic models that favoured an exponential growth demographic model"; also in their phylogenetic analysis "to estimate the demographic history of the epidemic without conditioning on a single coalescent model, we independently used the extended Bayesian skyline plot approach integrated in BEAST...For each analysis we ran four independent chain…	No not reported	yes; they re-ran analysis phylogenetic analysis with and without filtering for repeating SNPs	No not reported	No not reported	not sure what this means "To challenge the performance of the pipeline and measure the number of SNPs threshold between isolates with epidemiologic links, we ran the archives from Walker et al., 2013 (3)" -- but otherwise, no, sensitivity analysis was not described	yes; To ensure that the changes we were measuring were not due to selection pressure from treatment, we reran the analysis excluding positions known to be associated with drug resistance mutations	yes, they discussed this in the use of their statistical methods for transmission mapping (calculation of mutation rate) e.g. "We estimated the between-patient mutation rate using linear regression of the number of SNPs by time between disease onset dates (taken as the date of first evidence of tuberculosis—the earliest of date of collection of the first positive sample, or registration or treatm…	No not reported	no, tihis was not described	no not done	No not discussed	no not done	No, not reported	yes; "they described validating their "screening strategy by analyzing the nonsynonymous to synonymous substitutions (Ka/Ks) ratios of 33 drug-resistance genes (excluding 11 drug-resistance IGRs) that were subject to a higher selection pressure"	No not reported	No not reported	No not reported	No not reported	No not done	No not reported	yes, they used two models to verify predictions of nsSNPs "Homologs from two databases were used to form the predictions...predictions made by the SIFT algorithm can only be reliable if the homologs used to generate the sequence alignment, and the following substitution matrix, are diverse enough to reflect the tolerance of the sequence to amino acid variation. In other words, SIFT could predict …
STROME-ID 12.1: State How the Study Took Account of the Non-Independence of Sample Data, If Appropriate	NA	NA	NA	NA	NA	NA	NA	NA	NA	NA	NA	NA	NA	NA	na; not described	NA	No not reported	NA	No not reported	No not reported	NA	NA	NA	NA	NA	NA	NA	No not reported	NA	No not reported	NA	NA	NA	NA	NA	NA	NA	NA	NA	NA	NA	NA	NA	NA	NA	na; didn't look at independence	No not done	No not reported	NA
STROME-ID 12.2: State How the Study Dealt with Missing Data	No, not explicitedly discussed.	Excluded from further anlaysis	No not reported	No not reported	I think this was implied, that they were excluded from further analysis	No not reported	No not reported	No not reported	No not reported	yes; missing tb cultures were included in analysis but no other details	No not reported	No	No	no not done	no; not described but mentioned that "A mean reads coverage of 73x (range 24-286) was obtained from 298/328 positive MGIT cultures with WGS done (91%)"	No not reported	No not reported	isolates with incomplete typing data were still sequenced (with WGS or MIRU-VNTR?)	No not reported	No not reported	No but this seemd to be implied, because they reported 146 patients had unknown HIV status, which were not included in Fisher's exact statistical testing	No not reported	NA	No not reported	Yes	No not reported	not really stated besides that one missing value was "adjusted" for	no; not described in detail e.g. the # of samples that were lost due to "freezer accident" wasn't described in detail	No not reported	No not reported	Even though the first case was sputum culture negative, they performed MGIT based drug-susceptibility testing to find that it was drug sensitive. No other mention of how they dealt with missing data.	Not reported	Not reported	yes; they classified some data as missing e.g. "...otherwise we classified the position as missing (thus ignoring heterozygous calls). We excluded samples with >15% missing genotype calls, to remove possible contaminated or mixed samples or technical errors."	yes, the study did describe methods to address missing data. e.g. there were "32 individuals with missing data on recent residence" so they used a dummy variable in their analysis of characteristics associated with disease	Yes	no, this was not described. Although they did mention that "the country of origin remained unknown for one patient"	no not done	no, this was not discussed even though they reported #'s of participants that refused screening or testing procedures	no not done	No not discussed	no not explicitedly discussed, but assuming the failed samples were not further included into the analysis	yes, they described how they addressed missing spacers e.g. "region spanning spacers 9-11 (lost from F11) was added back in based on the sequence in H37Rv, and verified by regaining high coverage through the portion of the direct repeats region"	No not reported	yes; they discussed the data that was not included and whether or not it was random e.g. "the mode for M10A was 0.25 μg/ml which was more than one dilution above that for H37Rv (0.06 μg/ml) on the same method (Tables S1a, b and S2) and the data for this method was excluded from the primary analysis." also they said data was excluded because of loss of viability of the isolate	yes; they said they had 3 cases excluded due to low levels of coverage of the sequenecd isolates	No not reported	yes; it was excluded from analysis	No, not done
RESULTS
Participants:
STROBE-13(a): Report the Numbers of Individuals at Each Stage of the Study (eg, Numbers Potentially Eligible, Examined for Eligibility, Confirmed Eligible, Included in the Study, Completing Follow-Up, and Analysed)	Yes	Yes	yes; although they didn't describe the total denominator that were eligible, the appendix did report the total number of patients, and the total that were analyzed using WGS	Yes. Follow-up period and number of contacts that were screened were described.	yes, this was reported very clearly in figure 2 flowchart	yes; total potentially eligible and those available for sequencing reported	yes; see figure 2	No not reported	Yes. The total isolates and cases were described, and those that were analyzed	yes; see figure 4	no, this wasn't described in results, but number of total sequences was mentioned in methods	yes; see figure 1	no; total analyzed sequences was reported; 7 was reported as excluded but unclear if there was more exlcuded; follow-up doesn't apply as this was retrospective case-finding among clinical samples	yes as the parent study referenced total in the cohort; "A total of 59 cases were enrolled"	yes; "For the remaining 12 events, the standard contact tracing failed to retrieve epidemiological links: as expected, it’s particularly cumbersome to track contacts among Italians and patients of mixed nationalities". Also they reported that "(total isolates considered: 274)"; follow-up not applicable.	no; not described although they did mention that "All Beijing isolates (n = 1,685)" ; follow up not described	yes, this was done, reported total isolates collected, and the number that was actually sequenced e.g. "2,348 M. tuberculosis isolates were prospectively collected from individual patients living in Samara, Russia. The genomes of 1,000 isolates were sequenced."	yes; see figure 1	no; they selected cases from eligible clinical samples and not much further detail described	yes; this was mentioned in the results section; where a total of 51 isolates were collected from 41 patients, then they mentioned the fraction that were seropositive e.g. "of the 38 patients for whom HIV status was known 11 (29%) were seropositive"; no follow up; mentioned that sequencing yieled a median of 20.6 million 76 bp reads per sample	they only reported that there was 337 total participants, not the total number of eligible patients; there was patient consent involved in cohort enrollment but the number approached but refused wasn't reported	no; they used all 66 strains in this study as well as published data of 219 global isolates; the original paper that they referenced described total collected samples and total number of culture-positive samples	No not reported	yes; descriptive statistics were described in the main text of the paper	yes; figure 1	Yes	yes, described the outbreak cases in both time periods observed	no; not described "a freezer accident also contributed significantly to sample loss."	Yes	yes; reported the total number of cases and total sequenced	Yes	no, it was only mentioned that they selected 9 isolates. The total eligible was not reported	Yes	yes; figure 1	yes; this was described. Percentages were also reported e.g. "2332 person-episodes of culture-confirmed tuberculosis in Karonga District. Whole genome sequences that passed quality control were available for 1687 (72%)."	yes; flow chart in figure 2 was given	yes; some of this was described in the results section e.g. "A total of 1841 culture-confirmedTB cases were identified; 72% of all TB cases in NSW during the study period. Of these, 1692 (91.9%) had complete demographic and MIRU-24 genotyping data."	Yes	yes, these numbers were reported. E.g. "Five had CXR findings compatible with TB. Of these, three had previously-treated pan-sensitive TB, while the remaining two had radiographic findings compatible with minimal pulmonary TB." also "The index case (“A”) was also the index case of a Local Area Network (LAN) gaming centre outbreak involving five patrons (“Gaming A-E”). He was diagnosed with MDR-TB…	yes - case reports of two outbreak cases, index case and a healthcare worker; table 1 also shows number of individuals involved in contact tracing. HCW presented at hospital with symptoms "twelve months after the index case's admission"	Yes	yes, figure 1 A	Yes	no, they didn't discuss the total number of eligible numbers in the database	yes, this was done e.g. "A total of 401 unique clinical isolates were tested in this study, 387 were from BDQ naïve patients and 14 from BDQ exposed patients. Of the 387, 9 were excluded due to loss of viability of the isolate, contamination or technical error. Of the remaining 378 BDQ naïve isolates, 310 (82%) isolates were RR/MDR and 68 (18%) were rifampicin susceptible."	Yes	yes; described the total isolates sequences, how many were missing; follow up not applicable	yes; see flow chart figure 1	yes, outbreak investigation where they "identified 9 Hispanic young male adults (average age of 27 years, range 18 to 34 years), all with negative HIV tests, with M.tuberculosis isolates that had matching genotypes." they described the timeline of contact tracing, and also in figure 1
STROBE-13(b): Give Reasons for Non-Participation at Each Stage	Yes. Mentioned taht 394/2156 were either not successfully cultured or recognized as non-MTBC strains. The remaining 1,762 isolates were subjected to phenotypic drug-susceptibility testing (DST) and mutation-detection via Line Probe Assay (LPA) as an initial screening method.	yes, figure 1 reported reasons e.g. low-quality, culture negative, no epidemiological data	No not discussed	Yes. Described that some did not receive screening because they left the country	yes, this was reported very clearly in figure 2 flowchart	Yes. 3 isolates were not available for sequencing and 1 outlier excluded	yes; see figure 2	na; they included all samples	Yes. Reasons were given for why some isolates were not screened	Yes. See figure 4, 8 cases had no culture	No not reported	yes; see figure 1	NA	yes, table 1 shows treatment outcome, with numbers of those abandoning treatment reported	yes; described number of isolates not confirmed by contact tracing or info not available in Table (but not by # of patients)	No not reported	no; this was not mentioned	yes; see figure 1	na; they selected cases from a clinical repository bank	yes; mentioned that "not all isolates obtained were available for the study due to a lack of storage capacity in the isolating laboratory and samples were not available for 18 (30%) of patients identified as having MDR-TB during the study period."	No not reported	na; case-series	No not reported	yes; e.g. ". Approximately one-third of patients (n = 9) died during treatment in California, while mortality data were not available for Thailand. Three of 15 patients (20%) in Thailand and 6 of 29 (21%) in California were known to have previously received standard first-line tuberculosis treatment. Two individuals with a MDR WTK strain in California were born in the United States, one of whom w…	yes; figure 1	no not done	no not done	No not reported	NA	yes; "One patient (2%) did not complete treatment, and 1 patient (2%) had a relapse of pulmonary tuberculosis. Four deaths (10% of patients) were recorded during the follow-up period, including one death from complications of disseminated tuberculosis and one death from hepatic failure during receipt of antituberculosis medication. Two patients died from unrelated causes (motor-vehicle accident a…	no not reported, even though consent was needed, which suggests that perhaps some patients might have refused	No not reported	Not reported	yes; e.g. figure 1 explained 186 were missing data, and 980 had no known contacts	no; they didn't say how many people didn't agree to consent to do epidemiological interview but it was stated that "Whole genome sequences that passed quality control were available for 1687 (72%)."	yes; flow chart in figure 2 was given	no; not described	NA	yes. For example, they reported that "Of the 259 total residents screened, three had prolonged cough but TB was excluded after testing. Five had CXR findings compatible with TB. Of these, three had previously-treated pan-sensitive TB, while the remaining two had radiographic findings compatible with minimal pulmonary TB. As no bacilli were isolated from cultures, they were treated with standard f…	NA	coded yes; "e.g. "Sequence data was excluded for N=19 Mtb isolates that yielded less than the pre-established criteria …SNPs cannot be reliably called below this depth"	yes, figure 1 A e.g. "failed samples"	na; collected retrospectively. Reasons for missing data was discussed	no, not stated	yes; they mentioned that some isolates excluded for sequencing because "of loss of viability of the isolate, contamination, or technical error"	yes e.g. "the origin was not registered for 1 patient (0.5%)"	yes; only mention was that some were excluded because they were missing	yes; see flow chart figure 1	yes, some patients were not included because they were determined not be living in the same residence, or the disease was extra-pulmonary; "The focus of this study is on the nine culture positive cases of the 11-person outbreak."
STROBE-13(c): Consider Use of a Flow Diagram	No, not done.	Yes	No, not done	No not used	yes; see figure 2	No not reported	yes; see figure 2	no not done	No	Yes. See figure 4 (horizontal to show how many included at each stage)	no; not used	yes; see figure 1	no; this was not used	no not done	No, not done	No	no; no such diagram	yes; see figure 1	No	No not reported	No	No not reported	No not reported	no	yes; figure 1	no not done	no not done	no; not used	no; not given	No	No	No not done	No not done	yes; figure 1	No not done	yes; figure 2	No	yes in supplemental	No, not done	no not done	no; not included	yes, figure 1 A	No not done	No, not done	no; not shown	No not reported	no; not used	yes; see flow chart figure 1	No
STROME-ID 13.1: Report Numbers of Participants and Samples at Each Stage of the Study, Including the Number of Samples Obtained, the Number Typed, and the Number Yielding Data	Yes	Yes	yes; the number of samples and number analyzed were reported	Yes. The number of participants at each stage was described under the results' section	Yes	yes; they mentioned that 133 isolates were included, of which 130 were typed with WGS	Yes. See figure 2	the total number of isolates included was 46	Yes	Yes. See figure 4	no; the total number of samples included sequenced was described in the methods, though not in results section	yes; see figure 1?	yes; the total number sequenced was given, as well as the number excluded due to SNPs conferring drug resistance (n=7)	total number of participants were reported, which was assumed to also be those yielding data	yes; stated the total number of positive MGIT cultures with WGS done; the number sequenced; and the number of drug sensitive and resistant cases	no; not described; though they mentined that there was total Beijing isolates n = 1,685 that were typed and that "Two EuroAmerican and 32 Beijing isolates from Samara were chosen for sequencing"	Yes	yes; see figure 1	No not reported	Yes	yes; only reported that 337 isolates were included	No not reported	No not reported	Yes	yes; detailed figure 1	Yes	Yes	no; but they did say "After filtering for various quality parameters and removal of single nucleotide polymorphisms (SNPs) in problematic genomic regions, a total of 509 SNPs were found to separate the 252 isolates"	Yes	yes kind of; it was case-series so included all cases (total 41, which were all sequenced)	no; they didn’t report the total eligible, or those missing, only that 18 isolates were available	yes; forty-three of the 61 TB cases were confirmed as belonging to the outbreak based on typing.They sequenced 8 isolates identical in strain pattern to Rangipo strain plus 1 other that differed by one locus.	No not done	yes; see figure 1	Yes	yes; see figure 2	yes, these numbers were reported	Yes	Yes	yes - case reports of two outbreak cases, index case and a healthcare worker; table 1 also shows number of individuals involved in contact tracing	yes; they stated that "DNA was successfully obtained from N=1,728 isolatestotal of N=1,655 DNA samples passed QC,"	yes, figure 1 A	no; not described explicitedly but you can see the sequenced strains in table 1	yes; all 14 isolates were typed and included in analysis	Yes	Yes	yes; the number of samples obtained and typed were described	yes; see flow chart figure 1	yes; 9/11 were culture positive within the 11 person outbreak
STROME-ID 13.2: If the Study Investigates Groups of Genetically Indistinguishable Pathogens (Molecular Clusters), State the Sampling Fraction, the Distribution of Cluster Sizes, and the Study Population Turnover, if Known	Cluster sizes were reported e.g. "the two major clusters comprised MTBC strains belonging to the Cameroon sub-lineage and the Beijing lineage ". Turnover not reported. Sampling fraction 1762/2156.	Population turnover not reported; cluster sizes were only briefly discussed e.g. "Five of the clusters comprised of three patients or more, while the remaining 14 clusters comprised of less than three patients"; 93/801, where 801 is total eligible	61.2% isolates could be assigned to 12 different clusters. Cluster sizes were reported	Yes. One cluster described; no population turnover; sampling fraction was based on people in contact with the index case	yes; cluster sizes can be extracted from supplementary table 2, where it displays # isolates per cluster; sampling fraction was 404/521 (numerator is # that were culture-confirmed out of total denominator eligible); population turnover not reported	Yes. Sampling fraction was 127 total patients out of 129 total isolates; turnover wasn't reported	Yes. Cluster size reported e.g. "...From transmission network analysis, six and four distinct clusters (2–4 isolates per cluster) that are tightly linked (three or fewer SNP differences between samples within a cluster) were identified in clades C and D, respectively"; turnover not reported	have to extract cluster size from Table 1, which shows how many patients per cluster; sampling fraction is 46/46 because they included all samples; they mentioned that 46 patients represented 57 (80.7%) cases of MDR TB (in Tunisia?)	Yes. Sampling fraction was 98% ("Therefore, 182 (98%) culture-positive TB cases were included in our study")	Yes. 17/25 total cases filling criteria were diagnosed and treated; clustering not done; turnover not reported	yes; cluster size reported "a cluster of four TB cases with an indistinguishable 24 locus MIRU-VNTR genotype was reported to the health protection team."; turnover not reported	no; this was not described	no; this was not reported	" 8 unique genetic clusters, ranging in size from 2 to 7 cases" ; turnover not known; for sampling fraction, unknown what the total eligible was, they only reported that 59 cases were enrolled	yes; sampling fraction 298/328 positive MGIT cultures with WGS done (91%); study population turnover not described	yes, cluster sizes seen in Figure 1A; sampling fraction included all of Samara between 2008-2010; study turnover not described	sampling fraction was 1000/2348 (total sequenced out of total isolates collected); study pppulation turnover was not mentioned; figure 6 shows cluster sizes visually	no; sampling fraction was 344/419 based on figure 1 flow chart data; study population turnover not discussed; cluster size in supplemental figure 3	no; not described	yes; convenience sampling in Kampala, Uganda; they mentioned that "Of 8269 putative SNPs 6857 (84.6%) were high quality and included in the analysis"; table 3 shows patient and strain info; cluster sizes reported as "three clusters comprising a total of 8 patients"	no; cluster size wasn't described but they said they used a density-based clustering algorithim that included a "minimum core cluster size of three strains"; study turnover not discussed; they selected for and sequenced all 337 isolates but the total eligible wasn't reported?	would the sampling fraction be 66/622 (total isolates used in this study / the total number of pulmonary tb isolates in the original study)?; population turnover not reported; cluster sizes of spoligotypes reported in table 2 of the referened paper but not mentioned specifically in this paper. in this paper's supplemental, they said "the dominant Ethiopian sub-lineage L4.2 makes up 15% of all 950…	no; 259 total analyzed/(220+ 75 total dataset) -- this is the sampling fraction?; cluster sizes not described; population turnover not described	46/57 culture-positive individuals (42%) were sequenced -- sampling frame not reported; population turnover wasn't discussed; didn't report cluster size	273/313 (XDR-TB/ total lab confirmed patients) sampling frame; they reported 65/141 isolates represented 18 clusters but individual cluster sizes weren't discussed; population turnover wasn't mentioned	they said there was a core cluster of 57 isolates and another cluster of 147 patients; population turnover not reported; sampling fraction was	yes; cluster outbreak sizes shown in table 1; population turnover not applicable; sampling fraction included all outbreak cases. 6 and 40 endemic cases 1991-2003 and 2 outbreaks 1992-1998	yes; with regards to study turnover, they mentioned that "we believe our collection represents B30% of all TB cases caused by the M strain in Argentina"; sampling fraction was 252/252 because this was outbreak analysis	in the cluster of 10 patients, WGS defined two subgroups of four patients each; figure 1E shows visually the number of patients in each WGS12SNP sub-cluster (e.g. "WGS12SNPs divided cluster ‘A’ into two subgroups (one comprising patients II, IV, V and X, the other patients III, VI, VII and XI), and two separate cases (I and VIII)"l specific number for population turnover was not reported even tho…	yes; cluster size described e.g. "Thirteen outbreak isolates clustered to form lineage A, whereas 19 outbreak isolates formed lineage B" no; study population not discussed;	is sampling fraction 18/18? They didn't otherwise report the total number of eligible isolates; "This represents 62.1% of total TB notifications that occurred during this time period (n = 29)"; Lineage 4 had 2 isolates, Lineage 3 had 4 isolates; what is pop turnover?	na; I don’t think this applies. They only studied one strain (Rangipo strain), and I don't think clustering was done besides the orthologous groups	outbreak investigation; 14 cases identified prospectively. although follow-up not described. not a population-level study	code this as NA; clustering wasn't done apparently, it wasn't discussed at all; they said that there was "94% of the M.tuberculosis genome to be analysed for variants."	"Whole genome sequences that passed quality control were available for 1687 (72%)" of the total population was culture confirmed for tuberculosis; cluster size by each of the 4 lineages can be extracted from figure 4B; sampling fraction is 1687/2332 (denominator is total person-episodes of culture-confirmed TB)	NA	the sampling fraction was all of New South Wales; 91.9% (1692/1841) had complete demographic and genotyping data; it was reported that "4 of the largest clusters had 30 isolates". Also table 1 shows the number of isolates in the East African, Beijing, and combined minority lineage strains	no; re: turnover, they stated they used "a near-complete (99.3%) isolate collection"; not all cluster sizes were reported except that "MClust-187; a cluster of cases (n = 16)"; a total of 98 children were diagnosed with active TB in British Columbia; 49 had at least 1 culture positive isolate (49/98)	yes; outbreak investigation so all contacts were followed for disease; the paper reported that "screening was not made compulsory and turnout for current residents was moderate, at 67.9%."	no not indicated	no; the cluster sizes were reported based on the SNP threshold used. However, the sampling fraction and study turnover was not described	NA clustering not done	NA clustering not done	population turnover wasn't reported	sampling fraction wasn't clearly described -- what was the total number of drug-resistant strains in the database they used?; 6 isolates from cluster R86, 8 isolates from cluster R220; study turnover not reported	40 of the 205 patient isolates from the Netherlands and Denmark; population turnover not reported; cluster sizes reported	they said 520/535 were tuberculosis; study turnover not described	no; samplng fraction is the following I think: "From 2009 to 2015, a total of 3914 tuberculosis cases were reported in Songjiang district, out of which 58.4% (2287/3914) were bacteria-positive (smear- or culture-positive)." population turnover wasn't reported; cluster sizes weren't reported	clustering wasn't described? The paper referred to another study that did examine a prevalent cluster though
Descriptive Data:
STROBE-14(a): Give Characteristics of Study Participants (eg, Demographic, Clinical, Social) and Information on Exposures and Potential Confounders	Yes, table 1	Yes, table 1	yes; appendix table 4	Yes. Table 1 gives some info about demographic traits e.g. child vs adults, % gender by contact type	yes table 1 shows this e.g. household income, diabetes diagnosis	No not reported	no; patient-level data not indicated	no; only geographical origin was given, no other patient-level data given	Yes. See table 1	Yes. Described in the main body of the text e.g which cases were male; none on confounders or EM	No; city of origin was described in methods, not patient-level, in table 1	no; demographic characteristics were not given	no; baseline characteristics of study population was not givenno;	no not done	yes; only some characteristics give in Table e.g. patient country of origin	no; not provided	no patient-level data; Figure 1 only shows the number of sequenced patient-isolates from each territory and city	No	yes; Table 1 gives gender, age, diagnosis date	yes; Table 1	yes; Table 2	no; not described at patient-level, supplemental figure 4 shows geographic distribution of MTBC lineages	No	No not reported	yes; table shows sex, race, age at diagnosis, HIV status along with p-value for mortality; no confounder or exposure info	yes table 1 shows age, gender, alcoholic and drug use, and drug resistance pattern	yes table 2 gave summary statistics of outbreak and endemic cases	no; only hospital and date that isolate was sequenced	yes; table 1	yes; table 1	yes; table 1	No not reported	yes, table 1	yes; table 1 gives age categories, HIV status, sex, relationships with index case	yes; given in table 1	yes; see table 1	yes; table 1	yes, table 2	yes, table 1 shows demographic traits like age, gender, ethnicity, country of birth, and years lived in apartment block	No not reported	yes; table 1	yes supplementary table 5; gender, age, district, ethnicity, occupation, lineage info given	yes; table 1 gives age, gender, geographic location etc.	no patient-level data; only origin (hospital) in table 1, and no other demographic info; confounders are not discussed	yes; included geographical distribution of BDQ isolates in the supplementary material	yes; epidemiological description of clusters discussed in results	yes; table 1; region of residence, risk group, place of living, co-morbidities described	yes; this was described in results paragraph but not exposure or confounders	no; only a sentence, with no tables included; no info on confounders
STROBE-14(b): Indicate the Number of Participants with Missing Data for Each Variable of Interest	Yes, table 1	Yes, table 1	No, not done	NA	yes; flowchart in figure 2	No not reported	NA	they indicated 19% MDR cases were missing	No not reported	No not reported	NA	no; not described in detail but this was kind of described in figre 1 (e.g. # of pairs excluded, and their reasons)	Yes	No not reported	yes; in Figure 1, they show percentage of isolates that have unknown information about lineage distribution	no; but they mention the total percentage of genome excluded (9.25%) from analysis	no, not reported	yes; figure 1	no; not described but again, this was a case-series	yes; they said 18 patients (30%) didn't have available data	No not reported	No not reported	No not reported	No not reported	yes detailed figure 1	no not done	yes e.g. "WGS was not performed on eight cases (four from group 1b, one from group 2a, and three from group 2b) as seven isolates from cases reported in the TB registry were unavailable and one isolate did not yield DNA for sequencing."	No not reported	No not reported	No not reported	No not reported	No not reported	No not reported	yes; figure 1 flow chart shows this	yes; smear negative TB numbers and percentage was given in table 1 and discussed in results. Also "32 individuals with missing data on recent residence" so they used a dummy variable in their analysis of characteristics associated with disease"	No	the only mention of "missing data" was "the country of origin remained unknown for one patient."	yes mentioned that "24 cases with an unknown source outside BC."	yes; "28 residents refused CXR and seven refused IGRA tests."	No not reported	yes, missing data included those that could not be called. For example, "Sequence data was excluded for N=19 Mtb isolates that yielded less than the pre-established criteria of 10x mean read depth across the Mtb genome, as SNPs can not be reliably called below this depth" and also "two of the loci encoding QILSS paralogs (EsxP/O, RD5; and EsxW/V, RD8) are missing from the M. bovis BCG vaccine str…	no not indicated	NA	No	yes; a few sentences in the results section describe that "Of the 387, 9 were excluded due to loss of viability of the isolate, contamination or technical error…of the remaining 378 BDQ naïve isolates.."	yes, reported that "DST results were missing from the NTR for the remaining 47 isolates (22.9%)."	yes; 8 was missing as described in results	yes; see figure 1	No, not done
STROBE-14(c): Cohort study-Summarise Follow-Up Time (eg, Average and Total Amount)	Not reported	NA	NA	Yes. Total follow-up time described, as well as specific follow-up periods	NA	NA	NA	NA	NA	NA	NA; follow up not described	NA	NA	NA	No	NA	NA	NA	NA	NA	No not reported	NA	NA	No not reported	yes; they stated minimal length of follow-up time (2 years). Also table shows 20 month follow-up time since XDR-TB diagnosis	total time household contacts were followed was reported as a period of 12 months	NA	NA	NA	No not reported	na; follow-up time not relevant	NA	No not reported	na; follow up time wasn't applicable	na; follow up not applicable	No not reported	na; follow-up not really applicable	NA	NA	No not done	no, not reported	NA	na; follow up not applicable	NA	NA	na; follow up time not applicable	NA	No	No
STROME-ID 14.1: Give Information by Strain Type If Appropriate, With Use of Standardised Nomenclature	Table 2 shows descriptive statistics for lineage 1-4	no, data was not stratified by strain type, not done	no, data wasn't presented stratified by strain but they didn’t say that SNP barcoding by Coll et al. was used to assign strain lineage	No not reported	no not done	No not reported	Yes. Information about strain resistance was presented in fig 3 and in results	yes figure 1 shows lineage distribution	No. Information wasn't stratified by strain type	No not reported	No; info by strain type not given; though table 1 shows lineage of isolates	No not reported	yes; # of SNP's accumulated displayed in figure 4 to show how evolution of mutations differ across lineages	no not done	No, not done	yes; showed VNTR types for Beijing strain and showed distribution of Mtb cases lineages and clades across Samara in Supplementary Figure 1	yes; figure 3 gives drug resistence by lineage	no, data was not presented by lineage	yes; table 4 shows lineage cluster for each strain	yes; Table 3 shows patient info and strain	No not reported	yes; figure 3 gives frequency for each of the 4 lineages; they described SNP-based classification system	yes; figure 3 shows expansion of lineage 2 over time	NA	yes; figure 4 shows HIV status, mortality, and XDR-TB diagnosis over time stratified by each lineage/sublineage	yes figure 4 shows single nucleotide polymorphisms frequency among lineages 1-4	yes; figure 1 shows the distribution of outbreak and endemic cases of RFLP types 0.0142 and 0.0728 strain types over time (colour coded) but other than that, not done	no; supplementary table 1 only shows phylogenetic info by substrain (all M.strains)	no; figures or tables were not stratified by strain; but typing method was mentioned e.g. "On extracted genomic DNA from the mycobacterial strains, spoligotyping and 24-loci MIRU-VNTR was done following standard protocols"	no; not in paper or supplemental	yes; figure 1 gives frequency of MTB cases by each lineage; also figure 3 shows the spoligotyping pattern for each lineage	No not done	No not done	NA	yes; figure 4 and table 2, which shows characteristics associated with disease due to recent infection	yes; discussed trends about relapse by lineage in results and also presented rate of recurrence in figure 3	yes; table 1 shows outcomes by Beijing strain	No not done	no, not described clearly	NA	yes; e.g. figure 2 shows terminal branch lengths and proportion in clusters	no not done	yes; figure 1 shows strain-specific insertion sequences	yes; e.g. table 4 shows drug resistance mutations by strain; they described that they used virtual spoligiotyping by aligning all the reads obtained for each strain against each of the 43 space sequeces	NA	No not reported	yes; table 1	No	No, not done
Outcome Data:
STROBE-15: Cohort Study—Report Numbers of Outcome Events or Summary Measures Over Time Case-Control Study—Report Numbers in Each Exposure Category, or Summary Measures of Exposure Cross-Sectional Study—Report Numbers of Outcome Events or Summary Measures	No, not done	NA	NA	Yes. The outcomes of the initial screen for all screened contacts were described in Table 1	NA	Yes. Figure 1A shows sampling times for isolates, and figure 2 shows arrival times with infection times overlain	NA	NA	NA	NA	na; not a case-control nor cohort study (not followed over time)	NA	NA	yes mean person-time at exposure e.g. venue type showen in table 2	NA	NA	NA	NA	NA	NA	NA	NA	NA	NA	yes; supplemental figure 2 shows cumulative outcomes of patients by duration of follow-up (years)	no not done	they showed in figure the distribution of outbreak and endemic cases of RFLP types 0.0142 and 0.0728 over time	NA	Yes; In March, Austria found five isolates from MDR-TB patients shared the same spoligotyping and MIRU-VNTR pattern. In April, Germany found 3 more isolates with the same MIRU-VNTR pattern; in Romania, they took all five available isolates from MDR-TB patients	Yes; total of 41 cases identified. 36 were sequenced using WGS; outcomes reported through Dec 31 2009 where the majority of patients had favorable outcomes, with 35 patients (85%) meeting the World Health Organization criteria for “cure or treatment completed.”One patient (2%) did not complete treatment, and 1 patient (2%) had a relapse of pulmonary tuberculosis. Four deaths (10% of patients)	NA	NA	NA; descriptive because they aimed to "report the rapid spread of a specific strain"	yes; figure 3; shows # of SNPs in specific time interval	yes; SNP numbers given over time, as well as traits associated with disease due to recent infection for each year group	yes; in table 1, they gave the rate of TB recurrence in the first two years or after two years for 3 follow-up time periods	yes; figure 1 shows the incidence and genotypic clustering rate in New South Wales study site	NA	Yes	Yes, timeline of index case and other infected contacts shown in figure 2	NA	yes, timeline of index case and hospital precautions in figure 2	NA	NA	yes; Table 4 showed traits of BDQ exposed patient isolates at 6 months and at 6 months or later between culture negative and culture positives; Fig 3also shows data from BDQ exposed patient isolates vs those from BDQ naïve patients	yes; cluster RFLP shown over time from 1993-2016 in figure 1 and figure 2	na; population study	yes; Figure 3 shows transmission with info about diagnosis date	figure 1 shows timeline and characteristics of the patients involved in the outbreak
Main Results:
STROBE-16(a): Give Unadjusted Estimates and, If Applicable, Confounder-Adjusted Estimates and Their Precision (eg, 95% Confidence Interval). Make Clear Which Confounders Were Adjusted for and Why They Were Included	No	NA	NA	NA	NA	NA	NA	NA	NA	NA	na; although in table 2, confidence intervals were not provided for the neutrality test statistics	na; not described	na; not described	CI were only given in table 2	na; not described	NA	NA	NA	NA	NA	NA	NA	NA	NA	NA	NA	NA	NA	NA	NA	NA	NA	NA	yes; confounders weren't discussed but table 2 shows unadjusted estimates (compared to multivariate adjusted model) that look at risk factors for transmission. The Ors were given with confidence intervals and p-value	yes; unadjusted and adjusted estimates were given in table 2, as well as 95% CI; yes confounders listed (lineage, age, sex, and smear status, year groups) but reason was not explained	yes; although CI wasn't available for all; confounders were not adjusted for	NA	NA	NA	NA	NA	NA	NA	NA	NA	NA	NA	NA	NA
STROBE-16(b): Report Category Boundaries When Continuous Variables Were Categorised	Yes, they provided age group categories	No, not done	yes, in appendix table 4 they provided age group categories	NA	no, age wasn't given in age groups	na; not described	NA	NA	Yes. Table 1 has age categories	Yes. Age ranges reported in the body	NA	NA	NA	NA	NA	NA	NA	NA	NA	NA	No	No	NA	No	NA	NA	NA	NA	yes; ages were categorized	NA	yes; age groups in table 1	NA	NA	yes; age categories	yes; table 2 has age groups	yes; table 2 shows age categories	yes; age groups were categorized	Yes	yes, age categories given in table 1	NA	yes; age categories given	NA	NA	NA	NA	NA	yes; age categories given	NA	NA
STROBE-16(c): If Relevant, Consider Translating Estimates of Relative Risk into Absolute Risk for a Meaningful Time Period	NA, they used OR	NA	NA	NA	NA	na; not described	NA	NA	NA	NA	NA	NA; not described	NA	na, they used odds ratios	NA	NA	NA	NA	NA	NA	NA	NA	NA	NA	NA	NA	NA	NA	NA	NA	NA	NA	NA	NA	na; they looked at odds ratios	No	NA	NA	NA	NA	NA	NA	NA	NA	NA	NA	NA	NA	NA
STROME-ID 16.1: Consider Showing Molecular Relatedness of Strain Types by Means of a Dendrogram or Phylogenetic Tree	Yes, Figure 1	Yes, Figure 2	yes; appendix figure 3	No not reported	No, not done	yes; displayed in paper	yes; figure 3 shows sub-lineage strains and figure S2 (supplemental shows global representation of mtb genomes)	Yes	Yes	No not reported	Yes. See figure 2	Yes; statistical methods used	yes; see figure 1	no not done	No, not done	yes; see figure 2	Yes	yes; figure 4	yes; figure 2	yes; see figure 2	yes; figure 3	No	Yes	No	yes; in supplemental figure 3	Yes	no, they used instead median joining networks instead of a bifurcating tree -- this is different from a phylogenetic tree?	yes; figure 2	No not done	yes; figure 3	yes; figure 2	no; not shown	no not done	No	yes figure 1	No not done	yes; figure 2	yes, figure 3	No not reported	no not done	Yes	yes supplementary figure 1	No, not done	yes; figure 4	no; not shown	yes; figure 3	no; not shown	No	No
Other Analyses:
STROBE-17: Report Other Analyses Done (eg, Analyses of Subgroups and Interactions, and Sensitivity Analyses)	Yes. They also separately analyzed rpsL and rrs genes for the mutations conferring streptomycin resistance	No, not done	No, not done	NA	no, none described	yes; penalty was applied to negative smears, as previously mentioned; they also tested different parameters during phylogenetic analysis	yes; analyzed # of isolates within 3 SNPs for both non-outbreak and outbreak isolates	no, none described	No not reported	No not reported	Yes. Subgroup analysis of SNPs in figure 1 (synomous and non synomous); no sensitivity analysis	No not reported	Yes	they analyzed summary statistics of primary vs proxy cases in supplementary table 2 (found no difference)	yes; sensitivity and specificity analysis performed for each type of first-line drug resistance in the second panel of Figure 1	yes; they looked at drug resistance within each lineage	no; this was not mentioned	yes; "In order to compare WGS-based clustering with MIRU-VNTR–based clustering, 14 isolates that differed from the canonical E1244 profile at 1 or 2 loci or had incomplete typing data were sequenced"	yes; Analysis was performed to determine sensitivity, specificity and percentage accuracy to judge predictability of drug resistance for the four drugs (isoniazid, rifampicin, ethambutol and streptomycin). Also they conducted analyses to check for accuracy e.g. "We manually reanalysed the lineage data of these isolates based on the raw data output of Mykrobe Predictor (v0.1.3), and identified tha…	yes; "Six clusters (17 patients) with variation of less than 50 SNPs and the five sets of londitudinal samples were examined to ascertain the relatedness of the strains."	Yes; under table 2, they mentioned that they examined differences in variou demographic characteristics between HIV + and HIV - patients using statistical tests e.g."[they were] compared using Fisher’s exact test for categorical variables and nonparametric Mann-Whitney test for continuous variables". They found there was a trend of XDRtb cases towards HIV - patients but the finding wasn't statist…	yes; e.g. figure 3, frequency of each lineage 1, 3, 4, 7 was inferred using inverse distance weighting interpolation with a power value of 2.7 with software QGIS	No not reported	Yes	Yes	yes; they conducted verification of their pipeline e.g. " In order to validate our findings on the implication of genetic variation in these regions, we applied the same WGS variant calling pipeline described above to 375 isolates from a large TB outbreak in London" also, they reported validating accuracy of their SNP pipeline e.g. "In order to assess the accuracy of our SNP calling methodology f…	yes, they conducted analyses comparing the different groups e.g. "We conducted group comparisons separately and sequentially to determine the difference in epidemiological factors between outbreak and endemic cases. Specifically, to compare infectious cases that led to an outbreak against infectious cases that did not lead to an outbreak, we compared groups 1a and 2a. "	no; not discussed	no; not discussed	yes; subset of filtered SNPs done to re-confirm lineage pattern	No not reported	No not reported	No not reported	yes; sensitivity analysis as described above	yes; they described briefly how they also "Compared those with any transmissions vs those with none in a logistic regression model". This gave very similar results	no; not discussed	no; not discussed	No not reported	No not reported	no not done	yes; transmission dynamic analysis specific for each lineage	no not done	yes, as discussed before, they sequenced and analyzed a separate collection of 8 XDR-TB strains to determine whether this pattern of drug-resistance mutations was common to other XDR strains from KZN	No not reported	No not reported	No not reported	No not done	No	No
DISCUSSION
Key Results:
STROBE-18: Summarise Key Results with Reference to Study Objectives	Yes	Yes, they discussed use of WGS in comparison to MIRU-VNTR in low-incidence countries	Yes	Yes. Described in the discussion	no, there wasn't a dedicated conclusion paragraph, although there was one sentence that summarizing the findings generally e.g. " In this study, we integrated epidemiologic and genomic data in the largest cohort of XDR-TB patients to date and identified genomic links suggestive of transmission for the majority of epidemiologicallyunlinked participants"	Yes	Yes	Yes	Yes. Transmission networks were described in reference to study objectives	Yes	Yes	Yes	yes; the authors referred bak to rate of change in genome, and implications for inferring transmission	Yes	Yes; referred back to objectives in 2nd paragraph	Yes; they described drug resistance in Beijing strain as stated in objectives	Yes	Yes	Yes	Yes	Yes	Yes	Yes	Yes	Yes they had a paragraph describing this	yes although summary was brief; they refered to superiority of WGS to MIRU-VNR in ability to infer TB transmission	yes e.g. "In our study, we did not find evidence to support the hypothesis that endemic strains of MTB acquired mutations resulting in their emergence in outbreak form. In this setting, we found that the propagation of TB outbreaks appeared to be driven by the combination of characteristics of the source cases, contacts, and possibly the environment."	Yes	yes; they had a brief summary "Our joint cross-border investigation clarified a transboundary MDR-TB transmission scenario. The applied methods complemented each other: genotyping results prompted our investigation, classic epidemiological data anchored the cluster in time and space, and WGS allowed a high resolution of transmission and new information on drug-resistance."	Yes	yes; a summary paragraph was provided and referred back to their initial objectives	Yes	Yes	Yes	Yes	yes, they had a brief summary that generally outlined the main findings	yes; discussed how wgs provides superior accuracy to traditional methods, but didn't discuss numbers specifically and brief	Yes	yes, they discussed the findings in reference to objectives, although it wasn't specifically discussed during the conclusion paragraph	Yes	yes; characterized diversity of mtb by summarizing results about genetically diverse strains	Yes	yes, their original objective was to determine origin and evolution of XDR strains. They summarized that "that the eight additional extensively drug- resistant strains isolated from the KwaZulu-Natal region in South Africa all appear to be nearly identical to KZN-R506 strongly suggests that the epidemic of drug-resistant tuberculosis in KwaZulu- Natal represents a clonal expansion of the same str…	yes, concluding paragraph summarized key results in reference to objectives about Beijing strain	yes; described reproducibility in reference to other studies	Yes	Yes	Yes	Yes
Limitations:
STROBE-19: Discuss Limitations of the Study, Taking into Account Sources of Potential Bias or Imprecision. Discuss Both Direction and Magnitude of any Potential Bias	No. Limitations were discussed but impact on specific results weren't discussed.	No, impact of results not discussed	No not discussed	No. Limitations were described in the discussion section but not effect on cases	no; although limitations were discussed, the specific impact on results were not e.g. "Incomplete capture limits our ability to identify all transmission events and, while our study was not designed to capture all XDR-TB cases during the study period, it is possible that greater sampling would have increased the number of epidemiologic links and impacted our estimates of SNP differences between p…	yes; limitations were described, and mentioned "leading to a modest sample size. Due to the modest sample size and short study period we chose to use a fixed mutation rate, which may have reduced the accuracy of evolutionary time point estimates." --> this mentioned general impact on results	yes; there was discussion of limits but not bias was not discussed	no; limitations were only briefly described, and did not discuss impact on results	Yes. Limitations were discussed; affirmation bias was not discussed	No. Limitations described along with imprecision; affirmation bias not discussed	Yes. Discussed a bit but could have further elaborated (e.g. "The dN/dS ratio has limited power to detect positive selection in recently diverged intraspecific sequences and may underestimate the magnitude of negative selection in genes under strong purifying selection", "However, it is important to acknowledge that factors such as sample size and time since demographic ex- pansion can influence …	No, this wasn't described in detail	no; limitations were not discussed	yes, limitations and direction of bias both discussed e.g. "The timeframes of interviews were also different for cases and controls; cases were interviewed about venues frequented during the month prior to diagnosis, while controls were interviewed about venues frequented in the month prior to their interview. Focusing on the month prior to diagnosis may have biased the frequency of healthcare ut…	no; discussed limitations but not impact on results nor magnitude or direction of bias	no; the impact on results wasn't explicitedly stated even though limitations were discussed d e.g. "thus, in this high-incidence region, VNTR pattern identity between Beijing strains is insufficient to corroborate an epidemiological link and cannot be used as an indicator of recent transmission, nor can reactivation versus exogenous reinfection be distinguished"; and also "Although the relatively…	no; they actually didn't discuss any limitations under discussion	no; even though limitations were discussed extensively, the direction and magnitude of biases were not mentioned	No, limitations were not discussed, although they did mention that "...the tertiary referral centre derived strains would obviously be biased for drug resistance and hence caution may be exercised in equating them with the WHO estimates"	No, didn't explicitedly discuss impact on results nor limitations at length; the only weakness described was that "No mixed infections were observed; however, a weakness of the study is that detection of mixed infections is hampered by the necessity to subculture isolates prior to extracting DNA for sequencing which may have altered the bacterial population"	Yes	No, didn't discuss limitations at all	No, impact on results not discussed even though limits mentioned	yes; "Although detailed contact investigation data were often available, in particular for California cases, collecting additional information prospectively was not feasible. Thus, some epidemiologic linkages and subsequent relationships between patients might be missed, including the identification of alternate source cases."	No; they didn't discuss how results would be affected, even though limits were discussed; "We followed up outcomes in patients with extensively drug-resistant tuberculosis who were admitted to hospital and receiving treatment, thus selection bias and survival bias might have affected the findings."	yes; they said that missing links in transmission chain may "also have led to an underestimation of the diversity." thus direction of the bias was mentioned	no, although the limitations were discussed appropriately, the direction of bias was not discussed	no; limitations were not discussed although authors included discussion of other studies within their intepretation of the data	no; limitations discussed but explicit impacts on results were not, thus this was codd as no	no; limitations dicussed (e.g. lack of longitudinal data) but not impact on results	no; limitations were apparently not discussed	no; not discussed	no not discussed, but they did discuss consistency of findings with other literature	yes; discussed the impact on results e.g. "We have only included contacts known to and identified by the tuberculosis patients. This will underestimate the true number of contacts: some will be undiagnosed and others not known to or remembered by the index cases."	No; discussed limitations but not effect on results	yes; e.g. "power is limited for genetic comparisons of this type. The lack of paired samples for 46% of the recurrences (64 of 139) will have led to underestimation of relapse and reinfection rates but is unlikely to have biased the results of associations with relapse and reinfection, as individuals without paired samples were similar to those with paired samples."	no; limitations discussed but not impact on results	no, impact of limitations on results not discussed	no; limitations were discussed but the specific direction was not	no limitations described	yes; they seem to conclude there were no effects of potential bias e.g. "The identity of the infecting Mtb lineages was not known at the time of recruitment, and we are unaware of any factors that would bias the inclusion of Beijing lineage cases over others presenting to the clinics for treatment"	no limitations described	no; limitations and their impact were not discussed	no; discussed limitations but not the direction of the bias	no; discussed one limitation but not the magnitude nor direction of the bias	no; limitations were not discussed	yes; they a limitation is that cluster investigation was only included for patients with isolates clustering on basis of VNTR with other isolates clustering based on VNTR, which can lead to an underestimation of transmission -- so they did discuss the direction of the bias	no; discussed limitations but not the direction or magnitude of the bias (effect on results)	no; limitations discussed but direction of bias wasn't
STROME-ID 19.1: Consider Alternative Explanations for Findings When Transmission Chains are Being Investigated, and Report the Consistency Between Molecular and Epidemiological Evidence; also defined as yes if software used examines potential for unsampled cases	No. Alternative explanations for transmission were not given.	No, alternatives not discussed; genetic and epi link discussed	No, not discussed; the link between epi and molecular data was discussed	No. Alternative explanations were not discussed in depth	no; didn't look at alternative explanations; consistency was examined	No not reported	no; not indicated	no, alternative explanations not given	No. Alternative explanations were not discussed	Yes. Mentioned alternative settings for transmission e.g. "Other potential transmission sites were private homes where computer games were played."	NA	NA	yes; described a bit ("However, it is possible that the source case could have been carrying an infection with a “cloud” of diversity as observed previously"; they briefly mentioned consistency between molecular and epidemiological evidence (e.g. "the low mutation rate of M. tuberculosis means that even at the highest resolution provided by whole genome sequencing it is still difficult to confide…	NA	no, alternative explanations not discussed; they did look at link between molecular and epidemiological evidence. Discussed SNV-based cluster cases e.g. "WGS confirmed the heterogeneous TB epidemiology in Tuscany with the six major M. tuberculosis complex lineages...Links were confirmed by single nucleotide variant (SNV)-based analysis (threshold to define clusters: ≤5 SNVs)"	alternative explanations not discussed but did discuss link between molecular and epi evidence e.g. "thus, in this high-incidence region, VNTR pattern identity between Beijing strains is insufficient to corroborate an epidemiological link and cannot be used as an indicator of recent transmission, nor can reactivation versus exogenous reinfection be distinguished"	na, chains were not investigated; some discussion of molecular and epidemiological evidence "we found large geographic distances within even identical clusters, suggesting that short SNP distances did not always reflect transmission events or that the importance of casual contact may be underestimated."	no; alternative explanations for transmission chain results were not given; molecular and epidemiological evidence link reported (see figure 3)	no; transmission chains weren't investigated; epidemiological data wasn't included	NA, transmission chains not investigated; yes they looked at link between molecular and epi evidence in figure 3	NA; transmission chain not investigated	NA; wasn't looking at transmission chains	NA; wasn't looking at transmission chains	yes; e.g. "...missed isolates identical to or highly similar to that infecting the putative super spreader (patient E) might have provided an alternate explanation for some of the transmission of the WTK strain in California"; molecular and epidemiological linkages described in figure 1	yes; despite logistical restraints, they did find that some patients with demonstrated geospatial links with clusters of active disease; no alternative explanations for transmission chains	no alternative findings not given; consistency was reported e.g. "We compared the use of genetic and epidemiological data for transmission inference."	NA	na; didn't look at transmission chain; epidemiological consistency with molecular evidence wasn't discussed	no; alternative explanations were not provided; however, consistency between genetic and molecular evidence was discussed e.g. "The concordance of resistance-mediating mutations in each WGS cluster confirmed transmission of MDR strains rather than treatment failure and new acquisition of MDR in each patient" as well as "In our investigation, isolates from the two epidemiologically linked sisters …	No not reported	no; alternative explanations for transmission chains were not discussed, although molecular epi linkages were described	no; alternative explanations weren't given (they discussed thresholds for SNP transmission); epidemiological links weren't discussed	no, alternative explanations not given; they discussed WGS evidence along with epidemiological evidence	NA	No; alternative explanations not discussed though they looked at transmission networks, and showed examples of such clusters in Figure 3; yes genomic epidemiologial links discuused	NA, didn't look at transmission chains, molecular and epidemiologic evidence wasn’t discussed	no; alternative explanations were not discussed; the consistency between the molecular and epidemiological evidence was discussed e.g. "WGS demonstrated no SNP clusters within MIRU-24 clusters A and B, thereby reducing the MIRU-based calculated transmission rate by 100%. Demographic and epidemiological data demonstrated no link between these cases, suggesting that strains with identical MIRU-24 p…	no alternatives not discussed; they briefly mentioned that there were documented epidemiological links among the clusters but not discussed in detail	no, alternative explanations were not described; consistency between molecular and epidemiological evidence was discussed	no consideration of alternative findings; link between molecular and epi data was briefly mentioned e.g. "Routine use of WGS identified the outbreak link between the index patient and the HCW with active TB disease"	no; alternative explanations were not explored; epidemiological evidence was not inluded nor didsucssed	NA	no; didn't discuss the link between molecular and epidemiological data	na, transmission chains weren't examined; epidemiological links weren't examined either	alternative explanations not considered, and not really applicable; molecular and epidemiological evidence weren't considered	no; alternative explanations were not discussed for transmission chains but yes; they examined SNP genetic distance with epidemiological evidence e.g. "The only identified epidemiological link for the cases from Denmark was between patient DK06-29 (father) and patient DK06-14 (son), with a genetic distance of 40 SNPs" as well as "the average genetic distance in this specific VNTR cluster was twic…	na; yes to reporting consistency between molecular and epidemiological evidence	NA	they had some discussion of alternative explanations "It is possible that patient A1 may have had both the wild-type M. tuberculosis population as well as a small population of the SNP5 mutant, which was not cultured or detected by WGS, who then transmitted these isolates to both patient C and patient D."
Interpretation:
STROBE-20: Give a Cautious Overall Interpretation of Results Considering Objectives, Limitations, Multiplicity of Analyses, Results from Similar Studies, and Other Relevant Evidence	Yes. Interpretation provided. Comparisons were made to other studies	Yes	No; limitations were not discussed	Yes. Interpretation was overall balanced given the results	yes, they acknowledged limitations of WGS data and included discussion of reuslts from similar studies	Yes	Yes. Drew balanced conclusions based on study's limits	yes, they discussed trends in context of results from other studies	Yes	No	Yes. "Nevertheless, this study demonstrates that even a small sample of isolates can yield meaningful information about the epidemiological and evolutionary history of endemic M. tuberculosis isolate groups in low-transmission settings."	no; previous limitations in literature was referred to but impact on results not discussed	yes; authors referred to past studies to contextualize their findings (e.g. "In a recent investigation of tuberculosis transmission chains in the UK [11], an estimate of 0.5 SNPs per genome per year was derived using whole genome sequences from both within-patient and within-household longitudinal sampling...our more in-depth analysis of the clock reveals...suggests that using asimple cut-off may…	Yes; limitations and other studies discussed	Yes; they did discuss limits, and some evidence from other studies	Yes; discussed other studies in their results	no, limitations were not discussed but results were discussed in comparison to other similar studies	yes, limitations were discussed, and results were interpreted in context of existing evidence	yes; they reference discrepanices and agreements with other studies in their discussion	yes, discussed results while referencing studies	yes; results discussed in context of other studies	yes; they examined other studies in discussion and analyzed competing models	yes; they do reference other studies and discussed limitations	yes; discussed results in context of other studies	yes; discussed results from similar studies	yes; limitations and comparison with results from other studies were discussed e.g. "A few prior studies have characterized bacterial genetic factors that contributed to increased transmissibility"	Yes	yes; limits were considered and explained, with reference to other studies	yes; discussed limitations, only some references to results from similar studies	yes kind of; they discussed interpretation of results, citing other literature	no; limitations were not discussed. However, the study did compare their findings to other similar literature e.g. "This corresponds with 89.2% and 87.6% of TB notifications nationally recorded in the overseas-born population in 2012 and 2013, respectively"	no; limitations were not discussed in the interpretation of results	no, limitations were not discussed	yes; discussed results in comparison to data from other studies	yes; corroborated results with results from similar studies	yes; limitations were discussed and also interpreted results in the context of similar studies e.g. "This is in contrast to findings from Cape Town, where the annual risk of infection with M. tuberculosis is much higher"	yes; had one paragraph where they discussed limitations; discussed results in context of other similar studies e.g. "We reconfirmed previous observations[26] that Beijing lineage strains are most prevalent among young adults"	yes they discussed limitations and reported consistency of their results compared to evidence from other studies	yes, the study acknowledged the shortcomings of their results and compared them to other studies (e.g. they noted how high their latent TB rate was in comparison to other studies)	no, limitations not discussed	yes; they used the phrasing "taken together", and referred to results of similar studies	no, limitations not discussed	no; other studies not discussed, no discussion of limitations	yes, they discuss the shortcomings of their study and also compared with results from similar studies e.g. "In contrast, our findings suggest that XDR drug resistance in the Beijing strains in the Western Cape is not spreading clonally, but continues to be acquired independently in different strains."	Yes	no; didn't consider limitations but did include results from similar studies in their discussion of results	yes; similar results from other studies were discussed, in addition to limitations	Yes	Yes
Generalisability:
STROBE-21: Discuss the Generalisability (External Validity) of the Study Results	No, statement not given	No, statement not given	No not reported	No	No not reported	Yes. They refer to public health and disease control implications	No	No not reported	Yes. e.g. "region. Our data indicated that the source of recent Mtb infections in East Greenland most likely dates back to the introduction of Euro-American strains within the last century, thereby indicating that recent TB in East Greenland is caused by reactivation of latent TB and subsequent transmission, even after decades of effective TB control measures1–4."	No	No	yes; discussed in conclusions "this finding should be followed up because it implies that re-infection requires the new strian to be significantly genetically different to the original infecting strain….of importance to future vaccine design"	No	yes; "While our results are similar to previous studies of drug-sensitive TB cases [9, 13], we cannot definitively conclude the venues identified are generalizable to drug-sensitive TB populations, given the use of a healthy, TB-free control group"	Yes. "this approach provides high-quality results only when applied to cultured samples, although its application on sputum samples has been already described"	Yes. "...in this high-incidence region, VNTR pattern identity between Beijing strains is insufficient to corroborate an epidemiological link and cannot be used as an indicator of recent transmission, nor can reactivation versus exogenous reinfection be distinguished""	No	no, statement not given. There was a very vague mention of this e.g. "One limitation of the study is that investigation of intra-specimen diversity was only possible for one isolate, and the results may not be more generalizable."	No	No	Yes	no; not given but they did say "Taken together, our results indicate that the geographic distance to Africa can explain up to 71% of the global genetic diversity of the human-adapted MTBC, which is consistent with serial bottlenecks following initial emergence from a genetically diverse pool in Africa"	No not reported	No not reported	yes; "However, during the period of this study local policy was to admit all patients diagnosed with extensively drug-resistant tuberculosis, which would have (if anything) underestimated poor outcomes because patients not diagnosed and thus not placed on treatment were not captured. However, these findings may be less generalisable to settings with low prevalence of HIV coinfection."	No not reported	no statement not given	No not reported	yes; "we investigated a single scenario and may not draw conclusions about the extent of cross-border transmission of MDR-TB in the EU"	Not reported	Not reported	no; not discussed	Not reported	Not reported	Not reported	No not reported	yes briefly; "Although this limited WGS analysis does not represent all transmission events in NSW..."	no statement not given	no, this statement was not given	no statement not given	no; not discussed	no statement not given	No not reported	yes, this statement was given "it could be the case that our conclusions are specific to the small number of strains sequenced, or their shared resistance to isoniazid, and might not generalize to the broader TB epidemic within the region, or to outbreaks of drug-resistance and/or the Beijing strain of M. tuberculosis in other geographic locations around the world."	it was very briefly touched upon e.g. "in our study with a more generalizable population we found a lower prevalence of 1.4% (3/213) among BDQ naïve RR/MDR cases...Although this was not a multi-country study, the findings have been in keeping with published literature from other countries."	no; not discussed	yes; it was explicitedly said e.g. "The main strength of this study is that allM. tuberculosis complex isolates in the Netherlands are genotyped at one national tuberculosis reference laboratory, making the results of this study generalizable to the entire patient population."	no; not discussed	no; not discussed
OTHER INFORMATION
Funding:
STROBE-22: Give the Source of Funding and the Role of the Funders for the Present Study and, if Applicable, for the Original Study on Which the Present Article is Based	Yes. Funding sources and their roles were given.	No. Sources of funding were discussed but not their roles in the study.	No not discussed	No. Source of funding given but not their roles	no, source of funding given but not funders' roles	No, although the role of the funders was not discussed	No. Source was described though the role of the funders was not described	no funding statement given	Yes. Both funding and roles were discussed	NA. No funding received	na; no funding received	No. They mentioned funders but not their roles in the study	No. "this work was funded by the Wellcome Trust and the Strategical Research (SOR) fund of the RIVM. JMB is also funded by the Medical Research Council"; however, role of funders was not described	no, funding source stated but not their roles	No. Discussed some funding sources in acknowledgements but role of funders wasn't discussed	No. Discussed some funding sources in acknowledgements but role of funders wasn't discussed	No. Discussed some funding sources in acknowledgements but role of funders wasn't discussed	yes funding and their roles were described; "Whole genome sequencing and analysis at the Wellcome Trust Sanger Institute was supported through the Wellcome Trust. Funding was also provided by ... Infrastructure support was provided by Imperial College BRC. The funders had no role in study design, data collection, and analysis, decision to publish, or preparation of the manuscript."	no source of funding given but not their roles	Yes. Both funders and their roles were mentioned	Yes. Both funders and their roles were mentioned	No. Funding source given but not their role	No. Source of funding described but not their role	No not reported	Yes; both the source and role of funders were described	yes, funding sources and their roles were stated	no; source of funding was given but not funders' roles	No. Only source given, not their roles	yes; both funders and role of funders described	No source of funding given but not their role	no; only source of funders given; not role of funders	no source of funding described but not role	no, both were not discussed	yes; both the role and the source of funders were given	yes; source of funding and their roles were described	no; source of funding described but not role of funders	No. Source of funding was given but not their role	no; source of funding was given but not funders' roles	No. Source of funding given but not roles of funders in the study	NA; no funding was received	no; funding source nor role of funders were given	no; source of funding was given but not funders' roles	No. Source of funding given but not role of funders	no; source of funding described but not their roles	no; source of funding were given but roles of funders weren't explicitedly defined	yes; source of funding given as well as their roles	na; didn't receive funding for this work	no; sources of funding was given but not their roles	yes; both role and source of funders were given
Ethics:
STROME-ID 23.1: Report Any Ethical Considerations with Specific Implications for Infectious-Disease Molecular Epidemiology	No. Ethics statement not given.	Yes. Ethics statement was given	No not discussed	Yes. Research ethics stated	Yes, statement given	Yes. Ethics consent described	Yes. Ethics statement given	yes ethics statement was given	Yes. Ethics statement provided with regards to data collection	No	Yes mentioned ethics approval	Yes. Described	Yes. Ethics of data collection was described	yes ethics statement given	NA. Ethical clearance not needed	No, not given	Yes. Described in methods	NA. No ethics approval needed	NA. Ethical clearance wasn't needed	Yes. Statement provided, written consent provided	Yes. Mentioned in results	No	Yes. In the supplemental note	No not reported	Yes statement provided	Yes. Ethics statement given	Yes. Ethics statement given	Yes. Ethics statement given	No not reported	Yes. "The work was deemed part of public health’s response to the outbreak and was not subject to institutional review"	Yes ethics statement given	No. No statement given	no clear ethics statement besides "approved by the Comité de Protection des Personnes Sud-Est IV under no. DC-2011–1306"	yes; ethics statement given	Yes ethics statement was given	Yes ethics statement given	Yes ethics statement provided	yes statement was given	No. Ethics statement was not given	No explicit ethics statement not reported. They mentioned that patient interviews were conducted	yes, ethics statement given	no, explicit ethics statement was not given, although they did obtain written informed consent from each patient in in-person interviews	NA. No ethics or patient approval was needed	No not reported	Yes ethics statement given	No ethics statement given	No not reported	Yes ethics statement given	Yes ethics statement given
[truncated: 65 more columns]
